# Supplementary material for: Acute exogenous acyl-GIP treatment enhances lipid handling and fatty acid oxidation by involving brown fat
Source: EMBO Rep. 2025 Sep 22;26(21):5154–71. doi: 10.1038/s44319-025-00582-7 (PMC12592529; doi:10.1038/s44319-025-00582-7)
Supplement: Supplementary file 2 — Dataset EV1 [file 44319_2025_582_MOESM2_ESM.xlsx]

## Sheet: Legend
Title	Statistical Analysis Values for all Datasets

## Sheet: Dataset EV1
FIGURE	Graph Type	Statistical Test	Statistical Test P values	Posttest	Posttest P values
Figure 1B	Line Graph	Two-Way Repeated Measures ANOVA	Time x Treatment P=0.0002 Time P<0.0001 Treatment P=0.0010	Šídák's multiple comparisons test	Baseline P=0.0002 1h P=0.5460 2h P=0.0082 3h P=0.0015
	Bar Graph	Student's T Test	P = 0.0017
Figure 1C	Line Graph	Two-Way Repeated Measures ANOVA	Time x Treatment P=0.0204 Time P<0.0001 Treatment P=0.0431	Dunnett's multiple comparisons test	Baseline PBS vs. Acyl-GIP P=0.1461 PBS vs. GIPR Antagonist P=0.2440 PBS vs. Acyl-GIP + GIPR Antagonist P=0.1105 1hr PBS vs. Acyl-GIP P=0.4608 PBS vs. GIPR Antagonist P=0.5023 PBS vs. Acyl-GIP + GIPR Antagonist P=0.9994 2hr PBS vs. Acyl-GIP P=0.0483 PBS vs. GIPR Antagonist P=0.4456 PBS vs. Acyl-GIP + GIPR Antagonist P=0.5226 3hr PBS vs. Acyl-GIP P=0.5101 PBS vs. GIPR Antagonist P=0.7760 PBS vs. Ac…
	Bar Graph	One-Way ANOVA	P = 0.0391	Dunnett's multiple comparisons test	PBS vs. Acyl-GIP P=0.0185 PBS vs. GIPR Antagonist P=0.2299 PBS vs. Acyl-GIP + GIPR Antagonist P=0.7746
Figure 1D	Line Graph	Two-Way Repeated Measures ANOVA	Time x Treatment P=0.1168 Time P=0.0004 Treatment P=0.0299	Šídák's multiple comparisons test	Baseline P=0.9065 1h P=0.7343 2h P=0.2828 3h P=0.8262
	Bar Graph	Student's T Test	P = 0.0307
Figure 1E	Line Graph	Two-Way Repeated Measures ANOVA	Time x Treatment P=0.8602 Time P<0.0001 Treatment 0.6134	Šídák's multiple comparisons test	Baseline P=0.9169 1h P=0.9726 2h P=0.9808 3h P=0.9889
	Bar Graph	Student's T Test	P = 0.5971
Figure 2A	Line Graph	Two-Way Repeated Measures ANOVA	Time x Treatment P=0.9288 Time P<0.0001 Treatment 0.8098	Šídák's multiple comparisons test	Baseline P>0.9999 1h P>0.9999 2h P=0.9772 3h P=0.9990
	Bar Graph	Student's T Test	P = 0.7777
Figure 2B	Line Graph	Two-Way Repeated Measures ANOVA	Time x Treatment P=0.1355 Time P<0.0001 Treatment 0.3158	Šídák's multiple comparisons test	Baseline P=0.7095 1h P=0.4978 2h P=0.9990 3h P=0.4706
	Bar Graph	Student's T Test	P = 0.4869
Figure 2C	Bar Graph	Student's T Test	Baseline P=0.5221 15min P=0.0074 30min P=0.0127
Figure 2D	Bar Graph	Student's T Test	Baseline P=0.1878 15min P=0.0668 30min P=0.1265
Figure 2E	Bar Graph	Student's T Test	Baseline P=0.0869 15min P=0.2073 30min P=0.0752
Figure 2F	Bar Graph	Student's T Test	Baseline P=0.5122 15min P=0.3929 30min P=0.6156
Figure 2G	Bar Graph	Student's T Test	BAT P=0.0275 eWAT P=0.8450 iWAT P>0.9999 rWAT P=0.3739 mWAT P>0.9999 Liver P=0.2109 Pancreas P=0.7247 Brain P=0.3739 Muscle P>0.9999 Lung P=0.5614 Heart P=0.2796 Spleen P=0.1458 Kidney P=0.1242
Figure 2H	Bar Graph	Student's T Test	P = 0.0484
Figure 3A	Line Graph	Two-Way Repeated Measures ANOVA	Time x Treatment P=0.9742 Time P<0.0001 Treatment P=0.6272	Šídák's multiple comparisons test	Fasting Baseline P>0.9999 -0.5hr P>0.9999 - 0.25hr P>0.9999 0hr P>0.9999 0.33 hr P>0.9999 0.66hr P>0.9999 1hr P=0.9965 1.33hr P>0.9999 1.66hr P=0.9881 2hr P>0.9999 2.33 hr P>0.9999 2.66hr P>0.9999 3hr P>0.9999 3.33hr P=0.9986
Figure 3B	Line Graph	Two-Way Repeated Measures ANOVA	Time x Treatment P=0.1662 Time P<0.0001 Treatment P=0.7139	Šídák's multiple comparisons test	Fasting Baseline P>0.9999 -0.5hr P>0.9999 - 0.25hr P=0.9829 0hr P=0.4264 0.33 hr P=0.3946 0.66hr P=0.9977 1hr P>0.9999 1.33hr P>0.9999 1.66hr P>0.9999 2hr P>0.9999 2.33 hr P>0.9999 2.66hr P>0.9999 3hr P>0.9999 3.33hr P=0.9990
Figure 3C	Line Graph	Two-Way Repeated Measures ANOVA	Time x Treatment P=0.9402 Time P<0.0001 Treatment P=0.6203	Šídák's multiple comparisons test	Fasting Baseline P>0.9999 -0.5hr P>0.9999 - 0.25hr P>0.9999 0hr P>0.9999 0.33 hr P>0.9999 0.66hr P>0.9999 1hr P=0.9860 1.33hr P>0.9999 1.66hr P=0.9981 2hr P>0.9999 2.33 hr P>0.9999 2.66hr P>0.9999 3hr P>0.9999 3.33hr P=0.9628
Figure 4B	Line Graph	Two-Way Repeated Measures ANOVA	Time x Treatment P=0.0058 Time P<0.0001 Treatment P=0.1044	Šídák's multiple comparisons test	Baseline P=0.1055 1h P=0.7220 2h P=0.1390 3h P=0.7922
	Bar Graph	Student's T Test	P = 0.0335
Figure 4C	Line Graph	Two-Way Repeated Measures ANOVA	Time x Treatment P=0.3387 Time P<0.0001 Treatment P=0.8748	Šídák's multiple comparisons test	Baseline P=0.9912 1h P=0.5926 2h P=0.9842 3h P=0.9720
	Bar Graph	Student's T Test	P = 0.8858
Figure 4D	Line Graph	Linear Mixed Effects Analysis	Time x Treatment P=0.6801 Time P<0.0001 Treatment P=0.3869	Šídák's multiple comparisons test	4 P>0.9999 5 P>0.9999 6 P=0.9998 7 P>0.9999 8 P>0.9999 9 P>0.9999 10 P>0.9999 11 P=0.9997 12 P>0.9999 13 P=0.5202 14 P=0.4887 15 P=0.9957 16 P>0.9999 17 P=0.9990 18 P=0.9791 19 P>0.9999 20 P>0.9999 21 P>0.9999 22 P>0.9999 23 P>0.9999 0 P>0.9999 1 P>0.9999 2 P>0.9999 3 P>0.9999 4 P>0.9999 5 P>0.9999 6 P>0.9999 7 P>0.9999 8 P>0.9999 9 P>0.9999
	Bar Graph	Student's T Test	P = 0.0813
Figure 4E	Line Graph	Linear Mixed Effects Analysis	Time x Treatment P=0.8375 Time P<0.0001 Treatment P=0.7475	Šídák's multiple comparisons test	4 P>0.9999 5 P>0.9999 6 P>0.9999 7 P=0.6350 8 P>0.9999 9 P>0.9999 10 P>0.9999 11 P>0.9999 12 P>0.9999 13 P=0.9779 14 P>0.9999 15 P>0.9999 16 P>0.9999 17 P>0.9999 18 P>0.9999 19 P>0.9999 20 P=0.9999 21 P>0.9999 22 P>0.9999 23 P>0.9999 0 P>0.9999 1 P>0.9999 2 P>0.9999 3 P>0.9999 4 P>0.9999 5 P=0.9996 6 P>0.9999 7 P>0.9999 8 P>0.9999 9 P>0.9999
	Bar Graph	Student's T Test	P = 0.6003
Figure 4F	Line Graph	Linear Mixed Effects Analysis	Time x Treatment P<0.0001 Time P<0.0001 Treatment P=0.4996	Šídák's multiple comparisons test	4 P>0.9999 5 P=0.9924 6 P>0.9999 7 P>0.9999 8 P>0.9999 9 P>0.9999 10 P>0.9999 11 P>0.9999 12 P=0.8789 13 P=0.9987 14 P=0.1559 15 P=0.5212 16 P=0.0208 17 P=0.9456 18 P=0.9929 19 P=0.8328 20 P>0.9999 21 P>0.9999 22 P>0.9999 23 P>0.9999 0 P>0.9999 1 P=0.9990 2 P>0.9999 3 P=0.9675 4 P>0.9999 5 P>0.9999 6 P>0.9999 7 P>0.9999 8 P>0.9999 9 P>0.9999
	Bar Graph	Student's T Test	P = 0.0058
Figure 4G	Line Graph	Linear Mixed Effects Analysis	Time x Treatment P=0.1910 Time P<0.0001 Treatment P=0.6962	Šídák's multiple comparisons test	4 P=0.9673 5 P>0.9999 6 P>0.9999 7 P>0.9999 8 P=0.4644 9 P=0.9993 10 P=0.9953 11 P=0.8389 12 P>0.9999 13 P>0.9999 14 P>0.9999 15 P>0.9999 16 P>0.9999 17 P>0.9999 18 P>0.9999 19 P>0.9999 20 P>0.9999 21 P>0.9999 22 P=0.9753 23 P>0.9999 0 P>0.9999 1 P=0.9377 2 P>0.9999 3 P>0.9999 4 P>0.9999 5 P>0.9999 6 P>0.9999 7 P>0.9999 8 P>0.9999 9 P>0.9999
	Bar Graph	Student's T Test	P = 0.8106
Figure 4H	Line Graph	Linear Mixed Effects Analysis	Time x Treatment P<0.0001 Time P<0.0001 Treatment P=0.3042	Šídák's multiple comparisons test	4 P>0.9999 5 P=0.9545 6 P=0.9922 7 P>0.9999 8 P>0.9999 9 P>0.9999 10 P>0.9999 11 P>0.9999 12 P=0.9905 13 P=0.2444 14 P=0.0126 15 P=0.2104 16 P=0.0688 17 P=0.7519 18 P=0.7758 19 P=0.9964 20 P>0.9999 21 P>0.9999 22 P>0.9999 23 P>0.9999 0 P>0.9999 1 P>0.9999 2 P>0.9999 3 P>0.9999 4 P=0.9978 5 P>0.9999 6 P>0.9999 7 P>0.9999 8 P>0.9999 9 P=0.9963
	Bar Graph	Student's T Test	P = 0.0049
Figure 4I	Line Graph	Linear Mixed Effects Analysis	Time x Treatment P=0.0042 Time P<0.0001 Treatment P=0.7587	Šídák's multiple comparisons test	4 P=0.9954 5 P>0.9999 6 P>0.9999 7 P>0.9999 8 P=0.2260 9 P>0.9999 10 P=0.9991 11 P=0.9999 12 P>0.9999 13 P>0.9999 14 P>0.9999 15 P>0.9999 16 P>0.9999 17 P>0.9999 18 P>0.9999 19 P>0.9999 20 P=0.9999 21 P>0.9999 22 P=0.9994 23 P>0.9999 0 P>0.9999 1 P=0.9984 2 P>0.9999 3 P=0.9999 4 P>0.9999 5 P>0.9999 6 P>0.9999 7 P=0.9903 8 P=0.9986 9 P>0.9999
	Bar Graph	Student's T Test	P = 0.5590
Figure 4J	Line Graph	Two-Way Repeated Measures ANOVA	Time x Treatment P=0.9745 Time P<0.0001 Treatment P=0.6608	Šídák's multiple comparisons test	1 P=0.9981 2 P>0.9999 4 P=0.9985 6 P>0.9999 8 P=0.9961 24 P=0.9847
Figure EV1A	Bar Graph	Student's T Test	P<0.0001
Figure EV1B	Bar Graph	Student's T Test	Fat mass P<0.0001 Lean Mass P=0.0045
Figure EV1C	Bar Graph	Student's T Test	P<0.0001
Figure EV1D	Line Graph	Two-Way Repeated Measures ANOVA	Time x Treatment P=0.0319 Time P<0.0001 Treatment P=0.0205	Dunnett's multiple comparisons test	Baseline PBS vs. 0.3nmol/kg P=0.2838 PBS vs. 1nmol/kg P=0.8987 PBS vs. 10nmol/kg P=0.4430 1hr PBS vs. 0.3nmol/kg P=0.9963 PBS vs. 1nmol/kg P=0.4700 PBS vs. 10nmol/kg P=0.2374 2hr PBS vs. 0.3nmol/kg P=0.2222 PBS vs. 1nmol/kg P=0.0268 PBS vs. 10nmol/kg P=0.0205 3hr PBS vs. 0.3nmol/kg P=0.0672 PBS vs. 1nmol/kg P=0.0707 PBS vs. 10nmol/kg P=0.0788
	Bar Graph	One-Way ANOVA	P = 0.0223	Dunnett's multiple comparisons test	PBS vs. 0.3nmol/kg P=0.1659 PBS vs. 1nmol/kg P=0.0264 PBS vs. 10nmol/kg P=0.0255
Figure EV1E	Line Graph	Two-Way Repeated Measures ANOVA	Time x Treatment P<0.0001 Time P<0.0001 Treatment P<0.0001	Dunnett's multiple comparisons test	Baseline PBS vs. 0.3nmol/kg P=0.6043 PBS vs. 1nmol/kg P=0.8309 PBS vs. 10nmol/kg P>0.9999 10min PBS vs. 0.3nmol/kg P=0.1936 PBS vs. 1nmol/kg P=0.0073 PBS vs. 10nmol/kg P=0.0349 20min PBS vs. 0.3nmol/kg P=0.1068 PBS vs. 1nmol/kg P=0.0027 PBS vs. 10nmol/kg P=0.1393 30min PBS vs. 0.3nmol/kg P=0.2131 PBS vs. 1nmol/kg P=0.0090 PBS vs. 10nmol/kg P=0.0004 60min PBS vs. 0.3nmol/kg P=0.0938 PBS vs. 1nmol/…
	Bar Graph	One-Way ANOVA	P <0.0001	Dunnett's multiple comparisons test	PBS vs. 0.3nmol/kg P=0.0119 PBS vs. 1nmol/kg P<0.0001 PBS vs. 10nmol/kg P<0.0001
Figure EV1F	Line Graph	Two-Way Repeated Measures ANOVA	Time x Treatment P<0.0001 Time P<0.0001 Treatment P<0.0001	Dunnett's multiple comparisons test	Baseline P>0.9999 10min P=0.1941 20min P=0.0002 30min P=0.0003 60min P=0.0020 90min P=0.0027 120min P=0.2062
	Bar Graph	Student's T Test	P <0.0001
Figure EV1G	Line Graph	Two-Way Repeated Measures ANOVA	Time x Treatment P<0.0001 Time P<0.0001 Treatment P<0.0001	Dunnett's multiple comparisons test	Baseline P>0.9999 10min P=0.0010 20min P=0.0002 30min P=0.0001 60min P=0.0050 90min P=0.0106 120min P=0.0143
	Bar Graph	Student's T Test	P <0.0001
Figure EV1H	Line Graph	Linear Mixed Effects Analysis	Time x Treatment P<0.0001 Time P<0.0001 Treatment P=0.0023	Dunnett's multiple comparisons test	Baseline PBS vs. GIP P=0.8003 PBS vs. GIPR Antagonist P=0.9601 PBS vs. GIP + GIPR Antagonist P=0.6537 -30min PBS vs. GIP P=0.9887 PBS vs. GIPR Antagonist P=0.4397 PBS vs. GIP + GIPR Antagonist P=0.6102 10min PBS vs. GIP P=0.2468 PBS vs. GIPR Antagonist P=0.9969 PBS vs. GIP + GIPR Antagonist P=0.9899 20min PBS vs. GIP P=0.0333 PBS vs. GIPR Antagonist P=0.9855 PBS vs. GIP + GIPR Antagonist P=0.4708…
	Bar Graph	One-Way ANOVA	P = 0.0035	Dunnett's multiple comparisons test	PBS vs. 0.3nmol/kg P=0.0295 PBS vs. 1nmol/kg P=0.2259 PBS vs. 10nmol/kg P=0.9253
Figure EV1I	Line Graph	Two-Way Repeated Measures ANOVA	Time x Treatment P=0.8759 Time P=0.0006 Treatment P=0.3294	Šídák's multiple comparisons test	Baseline P=0.9120 1h P=0.9809 2h P=0.6960 3h P=0.9789
	Bar Graph	Student's T Test	P = 0.3610
Figure EV1J	Line Graph	Two-Way Repeated Measures ANOVA	Time x Treatment P=0.4841 Time P<0.0001 Treatment P=0.4584	Šídák's multiple comparisons test	Baseline P=0.9959 1h P=0.7340 2h P=0.9318 3h P=0.9999
	Bar Graph	Student's T Test	P = 0.3848
Figure EV1K	Bar Graph	Student's T Test	BAT P=0.2550 iWAT P=0.0165 eWAT P=0.5689 rWAT P=0.1806
Figure EV2Q	Bar Graph	One-Way ANOVA	P = 0.6429	Dunnett's multiple comparisons test	PBS vs. 10nM acyl-GIP P=0.6931 PBS vs. 50nM acyl-GIP P=0.5505
Figure EV3A	Bar Graph	Student's T Test	Pancreas P=0.2977 Heart P=0.5652 eWAT P=0.4879 BAT P=0.0001 Liver P>0.9999 Muscle P>0.9999
Figure EV3B	Bar Graph	Student's T Test	GiprBAT +/+ P=0.8875 GiprBAT -/- P=0.4573
Figure EV3C	Bar Graph	Student's T Test	PBS P=0.2016 acyl-GIP P=0.1387
Figure EV3D	Bar Graph	Student's T Test	PBS P=0.7276 acyl-GIP P=0.4795
