# Supplementary material for: Acute exogenous acyl-GIP treatment enhances lipid handling and fatty acid oxidation by involving brown fat
Source: EMBO Rep. 2025 Sep 22;26(21):5154–71. doi: 10.1038/s44319-025-00582-7 (PMC12592529; doi:10.1038/s44319-025-00582-7)
Supplement: Supplementary file 3 — Source data Fig. 1 [file 44319_2025_582_MOESM3_ESM.zip]

Archive with 5 entries (4 files):
- Figure 1/
- Figure 1/Fig 1b.csv
- Figure 1/Fig 1c.csv
- Figure 1/Fig 1d.csv
- Figure 1/Fig 1e.csv
