# Supplementary material for: Acute exogenous acyl-GIP treatment enhances lipid handling and fatty acid oxidation by involving brown fat
Source: EMBO Rep. 2025 Sep 22;26(21):5154–71. doi: 10.1038/s44319-025-00582-7 (PMC12592529; doi:10.1038/s44319-025-00582-7)
Supplement: Supplementary file 3 — Source data Fig. 1 [file 44319_2025_582_MOESM3_ESM.zip › Figure 1/Fig 1b.csv]

Treatment	PBS													Acyl-GIP
Mouse	1	2	3	4	5	6	7	8	9	10	11	12		1	2	3	4	5	6	7	8	9	10	11	12
Plasma TGs (mg/dL) - Baseline	71.66666667	44.77777778	57.66666667	62.66666667	101.4444444	65.44444444	48.25	54	23	63.25	72.25	76.25		79.22222222	50.44444444	57.11111111	55.55555556	72.77777778*	68.33333333	42	32.75	56.25	28.25	60.75	59.75
Plasma TGs (mg/dL) - 1 hr	59.44444444	116.4444444	94.66666667	66.66666667	106.2222222	91	83.5	83.75	119.5	139	226	156.25		56.66666667	69.33333333	57	56.44444444	105.4444444*	138.6666667	138	51.5	88	116.75	108.75	96
Plasma TGs (mg/dL) - 2 hr	66.88888889	190.6666667	185.6666667	97	346.1111111	116.2222222	270.5	138.25	171.75	191.5	241.25	222		75.88888889	123.4444444	97	97.11111111	308.8888889*	81.33333333	167.25	52.5	114.75	99.25	59.5	81
Plasma TGs (mg/dL) - 3 hr	47	156.7777778	108.4444444	92.44444444	189.8888889	102.7777778	177	114.25	160.75	123.5	205	149.5		98.88888889	68.88888889	67.77777778	58.44444444	304.7777778*	78.77777778	46	73.75	50.25	96	85.75	49
Area Under Curve	185.7	407.9	363.4	241.2	598	291.3	466.6	306.1	383.1	423.9	605.9	491.1		221.6	252.4	216.4	210.6	603.1*	293.6	349.3	157.3	256	278.1	241.5	231.4
**outlier**
