# Supplementary material for: Acute exogenous acyl-GIP treatment enhances lipid handling and fatty acid oxidation by involving brown fat
Source: EMBO Rep. 2025 Sep 22;26(21):5154–71. doi: 10.1038/s44319-025-00582-7 (PMC12592529; doi:10.1038/s44319-025-00582-7)
Supplement: Supplementary file 3 — Source data Fig. 1 [file 44319_2025_582_MOESM3_ESM.zip › Figure 1/Fig 1c.csv]

Treatment	PBS								Acyl-GIP									GIPR Antagonist										Acyl-GIP + GIPR Antagonist
Mouse	1	2	3	4	5	6	7		1	2	3	4	5	6	7	8		1	2	3	4	5	6	7	8	9		1	2	3	4	5	6	7	8
Plasma TGs (mg/dL) - Baseline	95.4	90.1	90.5	88.6	74.55556	57.66667	76.66667		62.8	85.5	76.3	59.8	57.55556	70.33333	50.11111	83.55556		91.9	62.5	74.3	43.3	97.9	62.44444	66.33333	62.11111	61.88889		92.8	68.5	61.7	49.7	50.44444	59.77778	84.55556	57.44444
Plasma TGs (mg/dL) - 1 hr	119.4	75.4	133.3	76.2	210.4444	88.55556	107		68.5	70.4	107	80.3	92.77778	96.22222	115.4444	100.5556		85.5	59.9	73.6	106.3	106.4	105.4444	99.22222	79	118.7778		109.1	68.9	92.6	105.7	105	80.66667	156.7778	190.8889
Plasma TGs (mg/dL) - 2 hr	251.2	146.9	140.7375	72.6	291.2222	253.8889	199.4444		58.1	68.2	68.1375	67.6	186.8889	94.88889	142.1111	116		142.5	126.3	106.3	157.1375	121.5	186.7778	163.7778	137.4444	224.8889		148.4	108.7	90.4	95.6	172	113.3333	197.6667	278.1111
Plasma TGs (mg/dL) - 3 hr	81.1	103.9	108.2	75.5	104.2222	148.6667	124		62.4	57.8	71.7	67.3	118.3333	85.33333	110	143		76.6	107.1	62.4	104.4	99.7	112.8889	108.8889	104.5556	106		107.9	103.9	79.5	112.6	107	106.6667	149.3333	150.8889
Area Under Curve	458.9	319.3	373.4	230.9	591.1	445.6	406.8		189.2	210.3	249.1	211.5	367.6	268.9	337.6	329.8		312.3	271	248.3	337.3	326.7	379.9	350.6	299.8	427.6		357.9	263.8	253.6	395.1	355.7	277.2	471.4	573.2
**outlier**
