# Supplementary material for: Acute exogenous acyl-GIP treatment enhances lipid handling and fatty acid oxidation by involving brown fat
Source: EMBO Rep. 2025 Sep 22;26(21):5154–71. doi: 10.1038/s44319-025-00582-7 (PMC12592529; doi:10.1038/s44319-025-00582-7)
Supplement: Supplementary file 3 — Source data Fig. 1 [file 44319_2025_582_MOESM3_ESM.zip › Figure 1/Fig 1d.csv]

Treatment	PBS						Acyl-GIP
Mouse	1	2	3	4	5		1	2	3	4	5
Plasma TGs (mg/dL) - Baseline	78.66667	158.2222	91.11111	91.77778	110		86	89.77778	72	114.8889	102.8889
Plasma TGs (mg/dL) - 1 hr	101.3333	143.5556	171.3333	230	173.1111		138.6667	135.7778	142.8889	122	148.2222
Plasma TGs (mg/dL) - 2 hr	253.7778	336.8889	350.6667	326.2222	114		223.5556	164.6667	142.6667	156.6667	183.5556
Plasma TGs (mg/dL) - 3 hr	149.3333	209.1111	158	118	154.2222		117.7778	192	130.4444	96.88889	144.8889
Area Under Curve	469.1	664.1	646.6	661.1	419.2		464.1	441.3	386.8	384.6	455.7
**outlier**
