# Supplementary material for: Acute exogenous acyl-GIP treatment enhances lipid handling and fatty acid oxidation by involving brown fat
Source: EMBO Rep. 2025 Sep 22;26(21):5154–71. doi: 10.1038/s44319-025-00582-7 (PMC12592529; doi:10.1038/s44319-025-00582-7)
Supplement: Supplementary file 3 — Source data Fig. 1 [file 44319_2025_582_MOESM3_ESM.zip › Figure 1/Fig 1e.csv]

Treatment	PBS								Acyl-GIP
Mouse	1	2	3	4	5	6	7		1	2	3	4	5	6	7
Plasma TGs (mg/dL) - Baseline	65.77778	89.55556	55.77778	65.77778	80.44444	74.22222	71.77778		70.66667	61.11111	76	87.55556	61.33333	77.11111	110.8889
Plasma TGs (mg/dL) - 1 hr	120.4444	216.4444	133.5556	222.8889	139.1111	178.4444	142		131.7778	194.8889	155.1111	230.2222	226.4444	144.4444	154
Plasma TGs (mg/dL) - 2 hr	97.55556	281.3333	376.4444	342.2222	184.2222	190.6667	149.5556		209.5556	386	322.6667	280.8889	326	147.5556	135.3333
Plasma TGs (mg/dL) - 3 hr	74	136.4444	133.7778	128.8889	102.2222	90.66667	89.77778		92.44444	135.1111	82.66667	114.8889	114.6667	85.77778	94.44444
Area Under Curve	287.9	610.8	604.8	662.4	414.7	451.6	372.3		422.9	679	557.1	612.3	640.4	373.4	392
**outlier**
