# Supplementary material for: Acute exogenous acyl-GIP treatment enhances lipid handling and fatty acid oxidation by involving brown fat
Source: EMBO Rep. 2025 Sep 22;26(21):5154–71. doi: 10.1038/s44319-025-00582-7 (PMC12592529; doi:10.1038/s44319-025-00582-7)
Supplement: Supplementary file 4 — Source data Fig. 2 [file 44319_2025_582_MOESM4_ESM.zip]

Archive with 9 entries (8 files):
- Figure 2/
- Figure 2/Fig 2a.csv
- Figure 2/fig 2b.csv
- Figure 2/fig 2c.csv
- Figure 2/fig 2d.csv
- Figure 2/fig 2e.csv
- Figure 2/fig 2f.csv
- Figure 2/fig 2g.csv
- Figure 2/fig 2h.csv
