# Supplementary material for: Acute exogenous acyl-GIP treatment enhances lipid handling and fatty acid oxidation by involving brown fat
Source: EMBO Rep. 2025 Sep 22;26(21):5154–71. doi: 10.1038/s44319-025-00582-7 (PMC12592529; doi:10.1038/s44319-025-00582-7)
Supplement: Supplementary file 4 — Source data Fig. 2 [file 44319_2025_582_MOESM4_ESM.zip › Figure 2/Fig 2a.csv]

Treatment	PBS																	Acyl-GIP
Mouse	1	2	3	4	5	6	7	8	9	10	11	12	13	14	15	16		1	2	3	4	5	6	7	8	9	10	11	12	13	14	15	16
Plasma Acetaminophen (umol/L) - Baseline	0	0	0	0	0	0	0	0	0	0	0	0	0	0	0	0		0	0	0	0	0	0	0	0	0	0	0	0	0	0	0	0
Plasma Acetaminophen (umol/L) - 15 min	410	260	672	418	557	824	217	316	319.5	119	96.5	70.5	179.5	274	147.5	161		620	264	316	280	297	359	385	494	249.5	122.5	284.5	189.5	49.5	646	359	125.5
Plasma Acetaminophen (umol/L) - 30 min	362	141	365	254	95	639	119	308	314.5	55.5	70	43	93	148	115.5	71		487	317	326	177	161	180	201	331	210	116.5	140.5	149	27	540.5	220	52.5
Plasma Acetaminophen (umol/L) - 60 min	297	145	182	260	100	506	179	228	292	59.5	40.5	58	72.5	106.5	104	59		258	389	220	89	136	291	191	287	154.5	118.5	102	84.5	67.5	294.5	109	44.5
Area Under Curve	18750	9248	21023	15885	11993	34328	8618	15090	16249	3926	3630	2895	5873	9038	6371	4898		24128	16928	15375	9518	10118	13800	13163	19163	10785	6236	8959	7463	2363	26269	11970	3731
**outlier**
