# Supplementary material for: Acute exogenous acyl-GIP treatment enhances lipid handling and fatty acid oxidation by involving brown fat
Source: EMBO Rep. 2025 Sep 22;26(21):5154–71. doi: 10.1038/s44319-025-00582-7 (PMC12592529; doi:10.1038/s44319-025-00582-7)
Supplement: Supplementary file 4 — Source data Fig. 2 [file 44319_2025_582_MOESM4_ESM.zip › Figure 2/fig 2b.csv]

Treatment	PBS						Acyl-GIP
Mouse	1	2	3	4	5		1	2	3	4	5
Plasma TGs (mg/dL) - Baseline	90.5375	82.2375	112.9375	86.8375	73.9375		76.0375	97.1375	81.7375	76.8375	64.1375
Plasma TGs (mg/dL) - 1 hr	243.3375	188.5375	254.3375	411.2375	196.3375		129.6375	261.0375	195.4375	118.8375	208.5375
Plasma TGs (mg/dL) - 2 hr	2392.375	1037.375	2259.375	911.375	683.375		1076.375	1118.375	2278.375	1741.375	1569.375
Plasma TGs (mg/dL) - 3 hr	2242.375	3117.375	4216.375	1845.375	1743.375		1057.375	2678.375	2255.375	1253.375	1346.375
Area Under Curve	3802	2826	4678	2289	1788		1773	2767	3642	2525	2483
**outlier**
