# Supplementary material for: Acute exogenous acyl-GIP treatment enhances lipid handling and fatty acid oxidation by involving brown fat
Source: EMBO Rep. 2025 Sep 22;26(21):5154–71. doi: 10.1038/s44319-025-00582-7 (PMC12592529; doi:10.1038/s44319-025-00582-7)
Supplement: Supplementary file 4 — Source data Fig. 2 [file 44319_2025_582_MOESM4_ESM.zip › Figure 2/fig 2c.csv]

Treatment	PBS												Acyl-GIP
Mouse	1	2	3	4	5	6	7	8	9	10	11		1	2	3	4	5	6	7	8	9	10	11	12
Plasma Active GLP-1 (pmol) - Baseline	0	0	0	0	0	0.132143	0.028335	0.051828	0.139037	0.114359	0.127822		0	0	0	0	0.18268904	0	0.099463	0.090628	0.127822	0.090185	0.109993	0.159578
Plasma Active GLP-1 (pmol) - 15 min	2.89899741	0.443786218	0.161717273	1.232891513	0.373174223	2.208936	0.759813	0.788019	1.650497	0.798292	3.377561		0.115115248	0	0.09951736	0.333711448	3.445444895*	0.602462673	0.873356	0.246724	0.311028	0.238866	0.344232	0.612185
Plasma Active GLP-1 (pmol) - 30 min			0.910588273	1.101169813	1.08445401	1.173907	0.75676	2.753377	3.655468	2.940787	8.301014*		0.35751078	0.0514343	1.333922543	4.392392828*			1.319504	0.278802	1.222327	0.194675	0.254151	0.502174
**outlier**
