# Supplementary material for: Acute exogenous acyl-GIP treatment enhances lipid handling and fatty acid oxidation by involving brown fat
Source: EMBO Rep. 2025 Sep 22;26(21):5154–71. doi: 10.1038/s44319-025-00582-7 (PMC12592529; doi:10.1038/s44319-025-00582-7)
Supplement: Supplementary file 4 — Source data Fig. 2 [file 44319_2025_582_MOESM4_ESM.zip › Figure 2/fig 2d.csv]

Treatment	PBS													Acyl-GIP
Mouse	1	2	3	4	5	6	7	8	9	10	11	12		1	2	3	4	5	6	7	8	9	10	11	12
Plasma Insulin (uIU/ml) - Baseline	3176.553158	1024.009572	2361.81723	1688.533505	873.460853	2291.805272	533.9219	570.049	545.0063	718.9354	630.8945	329.3748		3827.588715	3060.647738	3290.651525	4695.53814	1451.841382	2237.620374	591.5958	769.6349	301.1307	389.796	737.0952	1642.447
Plasma Insulin (uIU/ml) - 15 min	2888.782145	1332.852495	1910.461039	2086.180539	1542.745478	4613.305033*	586.3825	795.2256	740.097	1191.38	606.835	419.1475		3314.08738	3642.928755	4964.513503	3941.980403	1883.474916	2972.818193	829.0764	960.1679	506.4964	567.0491	998.3324	2590.15
Plasma Insulin (uIU/ml) - 30 min	3051.42545			2611.942123	1295.721361	9051.931033*	543.6092	856.4056	846.5472	954.3505	716.5144	497.2221		4104.862488	3568.075313	6269.508353	9919.06062*			898.3509	845.972	533.0122	649.0036	995.313	1837.521
**outlier**
