# Supplementary material for: Acute exogenous acyl-GIP treatment enhances lipid handling and fatty acid oxidation by involving brown fat
Source: EMBO Rep. 2025 Sep 22;26(21):5154–71. doi: 10.1038/s44319-025-00582-7 (PMC12592529; doi:10.1038/s44319-025-00582-7)
Supplement: Supplementary file 4 — Source data Fig. 2 [file 44319_2025_582_MOESM4_ESM.zip › Figure 2/fig 2e.csv]

Treatment	PBS													Acyl-GIP
Mouse	1	2	3	4	5	6	7	8	9	10	11	12		1	2	3	4	5	6	7	8	9	10	11	12
Plasma Glucagon (pM) - Baseline	17.98962073	7.939008872	12.27048323	12.5038402	9.611205265	14.31057593	6.865745	7.065572	7.363693	14.24207	1.227306	6.151933		21.27454534	14.32339878	8.740852228	18.76664222	30.12730565	15.28286264	8.540387	14.07221	6.249028	5.130473	9.23127	19.27579
Plasma Glucagon (pM) - 15 min	14.98196242	29.71864505	13.11739713	8.187920203	4.518473575	20.67633179	8.179533	9.24148	2.715466	17.22439	1.281816	7.211436		21.22895914	23.23062313	12.02614614	22.2686348	46.92187098*	11.00167453	8.62278	17.39094	9.342777	6.587857	12.07032	27.78908
Plasma Glucagon (pM) - 30 min	13.16062334			11.84627901	9.70597731	36.35464165*	11.03909	9.555152	6.894028	19.34797	6.241389	15.55079		18.44138371	15.48725432	22.98767987	37.21464758			12.90491	17.59514	10.46751	5.544498	10.67063	27.61362
**outlier**
