# Supplementary material for: Acute exogenous acyl-GIP treatment enhances lipid handling and fatty acid oxidation by involving brown fat
Source: EMBO Rep. 2025 Sep 22;26(21):5154–71. doi: 10.1038/s44319-025-00582-7 (PMC12592529; doi:10.1038/s44319-025-00582-7)
Supplement: Supplementary file 4 — Source data Fig. 2 [file 44319_2025_582_MOESM4_ESM.zip › Figure 2/fig 2f.csv]

Treatment	PBS													Acyl-GIP
Mouse	1	2	3	4	5	6	7	8	9	10	11	12		1	2	3	4	5	6	7	8	9	10	11	12
Plasma C-peptide (pg/ml) - Baseline	3670.461215	0	519.3918708	130.281997	0	4886.154643*	0	292.3794	0	1162.209	0	0		0	1001.387588	0	0	925.2610048	2970.35574	647.1048	0	0	1508.526	220.697	2618.781
Plasma C-peptide (pg/ml) - 15 min	0	1843.488768	130.281997	2789.93954	687.846036	1843.488768	554.8789	0	824.9929	1765.293	911.3104	0		1777.029814	1435.978745	0	0	0	1574.290674	766.5418	459.7932	0	0	1079.769	4455.55*
Plasma C-peptide (pg/ml) - 30 min	0			1294.73234	0	1505.47674	0	327.0126	331.3769	2332.718	0	882.7081		430.7362678	5311.61926*	1574.290674	0			0	1377.214	0	1508.526	0	3129.454
**outlier**
