# Supplementary material for: Acute exogenous acyl-GIP treatment enhances lipid handling and fatty acid oxidation by involving brown fat
Source: EMBO Rep. 2025 Sep 22;26(21):5154–71. doi: 10.1038/s44319-025-00582-7 (PMC12592529; doi:10.1038/s44319-025-00582-7)
Supplement: Supplementary file 4 — Source data Fig. 2 [file 44319_2025_582_MOESM4_ESM.zip › Figure 2/fig 2g.csv]

Treatment		PBS				Acyl-GIP
Mouse		1	2	3		1	2	3
3H activity (% of ingested dose/g tissue)	Kidney	5%	5%	4%		7%	9%	5%
3H activity (% of ingested dose/g tissue)	Spleen	6%	9%	12%		8%	3%	3%
3H activity (% of ingested dose/g tissue)	Heart	17%	11%	15%		14%	11%	10%
3H activity (% of ingested dose/g tissue)	Lung	3%	2%	4%		4%	2%	5%
3H activity (% of ingested dose/g tissue)	Muscles	2%	2%	2%		2%	2%	2%
3H activity (% of ingested dose/g tissue)	Brain	0%	0%	0%		0%	1%	0%
3H activity (% of ingested dose/g tissue)	Pancreas	3%	2%	4%		2%	2%	4%
3H activity (% of ingested dose/g tissue)	Liver	18%	26%	20%		19%	15%	18%
3H activity (% of ingested dose/g tissue)	eWAT	5%	1%	1%		1%	4%	3%
3H activity (% of ingested dose/g tissue)	iWAT	4%	2%	2%		2%	2%	4%
3H activity (% of ingested dose/g tissue)	mWAT	2%	12%	3%		0%	12%	5%
3H activity (% of ingested dose/g tissue)	rWAT	3%	2%	2%		2%	3%	4%
3H activity (% of ingested dose/g tissue)	BAT	31%	26%	31%		39%	34%	38%
