# Supplementary material for: Acute exogenous acyl-GIP treatment enhances lipid handling and fatty acid oxidation by involving brown fat
Source: EMBO Rep. 2025 Sep 22;26(21):5154–71. doi: 10.1038/s44319-025-00582-7 (PMC12592529; doi:10.1038/s44319-025-00582-7)
Supplement: Supplementary file 4 — Source data Fig. 2 [file 44319_2025_582_MOESM4_ESM.zip › Figure 2/fig 2h.csv]

Treatment	PBS											Acyl-GIP
Mouse	1	2	3	4	5	6	7	8	9	10		1	2	3	4	5	6	7	8	9	10	11
LPL activity (pmol/ml/min)	1.57395578	2.19800206	1.92829767	3.09197452*	1.26228752	1.75046134	1.9681323	2.14334792	1.29750225	1.98273365		2.56587352	1.60669293	2.06110934	2.38009688	2.51388445	1.60718088	2.43976011	1.76309417	2.00424712	2.97770009	1.9506108
**outlier**
