# Supplementary material for: Acute exogenous acyl-GIP treatment enhances lipid handling and fatty acid oxidation by involving brown fat
Source: EMBO Rep. 2025 Sep 22;26(21):5154–71. doi: 10.1038/s44319-025-00582-7 (PMC12592529; doi:10.1038/s44319-025-00582-7)
Supplement: Supplementary file 5 — Source data Fig. 3 [file 44319_2025_582_MOESM5_ESM.zip › Figure 3/fig 3a.csv]

Treatment		PBS								GIP
Mouse		1	2	3	4	5	6			1	2	3	4	5	6
Fasting�Baseline	Energy Expenditure (kcal/h)	0.37	0.49	0.34	0.6	0.39	0.57			0.36	0.36	0.4	0.6	0.45	0.74
-40	Energy Expenditure (kcal/h)	0.63	0.63	0.57	0.57	0.61	0.74			0.59	0.62	0.7	0.6	0.62	0.62
-0.2	Energy Expenditure (kcal/h)	0.48	0.51	0.44	0.49	0.43	0.59			0.37	0.45	0.57	0.58	0.45	0.64
0	Energy Expenditure (kcal/h)	0.48	0.61	0.5	0.59	0.62	0.56			0.57	0.54	0.63	0.57	0.55	0.61
20	Energy Expenditure (kcal/h)	0.45	0.46	0.42	0.53	0.45	0.55			0.41	0.31	0.52	0.51	0.49	0.5
40	Energy Expenditure (kcal/h)	0.4	0.58	0.39	0.58	0.61	0.48			0.44	0.4	0.57	0.49	0.55	0.52
60	Energy Expenditure (kcal/h)	0.39	0.42	0.45	0.51	0.47	0.44			0.39	0.38	0.49	0.51	0.6	0.56
80	Energy Expenditure (kcal/h)	0.42	0.44	0.38	0.53	0.43	0.46			0.48	0.35	0.53	0.49	0.45	0.49
100	Energy Expenditure (kcal/h)	0.41	0.37	0.4	0.5	0.43	0.44			0.45	0.35	0.51	0.47	0.44	0.62
120	Energy Expenditure (kcal/h)	0.39	0.58	0.4	0.58	0.41	0.42			0.48	0.35	0.52	0.5	0.44	0.54
140	Energy Expenditure (kcal/h)	0.4	0.48	0.48	0.53	0.41	0.46			0.48	0.34	0.43	0.49	0.49	0.48
160	Energy Expenditure (kcal/h)	0.38	0.42	0.48	0.49	0.4	0.57			0.39	0.35	0.53	0.52	0.53	0.46
180	Energy Expenditure (kcal/h)	0.34	0.38	0.35	0.53	0.43	0.57			0.41	0.33	0.44	0.65	0.44	0.49
200	Energy Expenditure (kcal/h)	0.42	0.45	0.38	0.63	0.43	0.41			0.4	0.54	0.46	0.58	0.48	0.51
