# Supplementary material for: Acute exogenous acyl-GIP treatment enhances lipid handling and fatty acid oxidation by involving brown fat
Source: EMBO Rep. 2025 Sep 22;26(21):5154–71. doi: 10.1038/s44319-025-00582-7 (PMC12592529; doi:10.1038/s44319-025-00582-7)
Supplement: Supplementary file 5 — Source data Fig. 3 [file 44319_2025_582_MOESM5_ESM.zip › Figure 3/fig 3b.csv]

Treatment		PBS								GIP
Mouse		1	2	3	4	5	6			1	2	3	4	5	6
Fasting�Baseline	Respiratory Exchange Ratio (RER)	0.75	0.769	0.76	0.759	0.752	0.768			0.737	0.742	0.752	0.769	0.779	0.753
-40	Respiratory Exchange Ratio (RER)	0.733	0.725	0.724	0.729	0.764	0.727			0.746	0.721	0.729	0.741	0.741	0.724
-0.2	Respiratory Exchange Ratio (RER)	0.783	0.758	0.752	0.713	0.766	0.746			0.789	0.766	0.782	0.752	0.783	0.738
0	Respiratory Exchange Ratio (RER)	0.757	0.745	0.749	0.737	0.745	0.74			0.772	0.783	0.773	0.768	0.764	0.732
20	Respiratory Exchange Ratio (RER)	0.807	0.792	0.788	0.795	0.79	0.783			0.792	0.769	0.79	0.766	0.754	0.737
40	Respiratory Exchange Ratio (RER)	0.761	0.753	0.822	0.783	0.791	0.765			0.765	0.764	0.78	0.774	0.763	0.764
60	Respiratory Exchange Ratio (RER)	0.767	0.757	0.766	0.794	0.771	0.751			0.774	0.775	0.746	0.755	0.783	0.751
80	Respiratory Exchange Ratio (RER)	0.793	0.766	0.727	0.74	0.763	0.759			0.781	0.786	0.756	0.744	0.755	0.738
100	Respiratory Exchange Ratio (RER)	0.789	0.766	0.757	0.756	0.768	0.764			0.781	0.804	0.766	0.737	0.752	0.762
120	Respiratory Exchange Ratio (RER)	0.754	0.778	0.742	0.742	0.751	0.76			0.763	0.769	0.753	0.737	0.757	0.729
140	Respiratory Exchange Ratio (RER)	0.744	0.743	0.74	0.744	0.728	0.756			0.744	0.753	0.718	0.728	0.737	0.758
160	Respiratory Exchange Ratio (RER)	0.728	0.722	0.728	0.751	0.786	0.746			0.72	0.731	0.732	0.736	0.756	0.74
180	Respiratory Exchange Ratio (RER)	0.75	0.735	0.707	0.721	0.772	0.748			0.748	0.76	0.718	0.752	0.757	0.731
200	Respiratory Exchange Ratio (RER)	0.771	0.75	0.738	0.76	0.743	0.745			0.742	0.77	0.723	0.735	0.748	0.745
