# Supplementary material for: Acute exogenous acyl-GIP treatment enhances lipid handling and fatty acid oxidation by involving brown fat
Source: EMBO Rep. 2025 Sep 22;26(21):5154–71. doi: 10.1038/s44319-025-00582-7 (PMC12592529; doi:10.1038/s44319-025-00582-7)
Supplement: Supplementary file 5 — Source data Fig. 3 [file 44319_2025_582_MOESM5_ESM.zip › Figure 3/fig 3c.csv]

Treatment		PBS								GIP
Mouse		1	2	3	4	5	6			1	2	3	4	5	6
Fasting�Baseline	Fatty Acid Oxidation (kcal/h)	0.308333	0.3773	0.272	0.482	0.3224	0.4408			0.3156	0.3096	0.330667	0.462	0.3315	0.609267
-40	Fatty Acid Oxidation (kcal/h)	0.5607	0.5775	0.5244	0.5149	0.479867	0.6734			0.499533	0.5766	0.632333	0.518	0.535267	0.5704
-0.2	Fatty Acid Oxidation (kcal/h)	0.3472	0.4114	0.363733	0.468767	0.3354	0.499533			0.260233	0.351	0.4142	0.479467	0.3255	0.558933
0	Fatty Acid Oxidation (kcal/h)	0.3888	0.5185	0.418333	0.517233	0.527	0.485333			0.4332	0.3906	0.4767	0.4408	0.432667	0.544933
20	Fatty Acid Oxidation (kcal/h)	0.2895	0.318933	0.2968	0.362167	0.315	0.397833			0.284267	0.2387	0.364	0.3978	0.4018	0.438333
40	Fatty Acid Oxidation (kcal/h)	0.318667	0.477533	0.2314	0.419533	0.424967	0.376			0.344667	0.314667	0.418	0.369133	0.4345	0.409067
60	Fatty Acid Oxidation (kcal/h)	0.3029	0.3402	0.351	0.3502	0.358767	0.3652			0.2938	0.285	0.414867	0.4165	0.434	0.4648
80	Fatty Acid Oxidation (kcal/h)	0.2898	0.3432	0.3458	0.459333	0.3397	0.369533			0.3504	0.249667	0.431067	0.418133	0.3675	0.427933
100	Fatty Acid Oxidation (kcal/h)	0.288367	0.2886	0.324	0.406667	0.332533	0.346133			0.3285	0.228667	0.3978	0.412033	0.363733	0.491867
120	Fatty Acid Oxidation (kcal/h)	0.3198	0.4292	0.344	0.4988	0.3403	0.336			0.3792	0.2695	0.428133	0.438333	0.3564	0.4878
140	Fatty Acid Oxidation (kcal/h)	0.341333	0.4112	0.416	0.452267	0.371733	0.374133			0.4096	0.279933	0.4042	0.444267	0.429567	0.3872
160	Fatty Acid Oxidation (kcal/h)	0.344533	0.3892	0.4352	0.4067	0.285333	0.4826			0.364	0.313833	0.473467	0.4576	0.431067	0.398667
180	Fatty Acid Oxidation (kcal/h)	0.283333	0.335667	0.341833	0.4929	0.3268	0.4788			0.3444	0.264	0.4136	0.537333	0.3564	0.439367
200	Fatty Acid Oxidation (kcal/h)	0.3206	0.375	0.331867	0.504	0.368367	0.3485			0.344	0.414	0.424733	0.512333	0.4032	0.4335
