# Supplementary material for: Acute exogenous acyl-GIP treatment enhances lipid handling and fatty acid oxidation by involving brown fat
Source: EMBO Rep. 2025 Sep 22;26(21):5154–71. doi: 10.1038/s44319-025-00582-7 (PMC12592529; doi:10.1038/s44319-025-00582-7)
Supplement: Supplementary file 6 — Source data Fig. 4 [file 44319_2025_582_MOESM6_ESM.zip]

Archive with 10 entries (9 files):
- Figure 4/
- Figure 4/fig 4b.csv
- Figure 4/fig 4c.csv
- Figure 4/fig 4d.csv
- Figure 4/fig 4e.csv
- Figure 4/fig 4f.csv
- Figure 4/fig 4g.csv
- Figure 4/fig 4h.csv
- Figure 4/fig 4i.csv
- Figure 4/fig 4j.csv
