# Supplementary material for: Acute exogenous acyl-GIP treatment enhances lipid handling and fatty acid oxidation by involving brown fat
Source: EMBO Rep. 2025 Sep 22;26(21):5154–71. doi: 10.1038/s44319-025-00582-7 (PMC12592529; doi:10.1038/s44319-025-00582-7)
Supplement: Supplementary file 6 — Source data Fig. 4 [file 44319_2025_582_MOESM6_ESM.zip › Figure 4/fig 4b.csv]

Treatment	PBS																				Acyl-GIP
Mouse	1	2	3	4	5	6	7	8	9	10	11	12	13	14	15	16	17	18	19		1	2	3	4	5	6	7	8	9	10	11	12	13	14	15	16	17	18
Plasma TGs (mg/dL) - Baseline	63.3333333	62.7777778	61.4444444	52.3333333	51.3333333	79.77777778	55.77777778	84.11111111	84	107.4444444	86.77777778	66.77777778	68.77777778	76.77777778	73.88888889	68.77777778	60.3333333	107.555556	67.7777778		58.5555556	93	66.7777778	72.55555556	98.55555556	72.44444444	83.66666667	92.77777778	62.77777778	86	86.11111111	111	109.6666667	115.1111111	95.77777778	54.33333333	75.77777778	96.7777778
Plasma TGs (mg/dL) - 1 hr	102.333333	168.333333	154.888889	134.444444	123.888889	135.7777778	153.1111111	193.3333333	112.1111111	124.6666667	89.66666667	125.7777778	169.1111111	91.55555556	167.3333333	104.8888889	103.666667	222.111111	229.888889		135.888889	157.777778	126.777778	60.66666667	159.3333333	100.6666667	74.88888889	98.88888889	116.7777778	105.8888889	186.7777778	93	168.2222222	122.7777778	223.3333333	102.8888889	83.55555556	163.777778
Plasma TGs (mg/dL) - 2 hr	174.888889	322.555556	282.111111	187.222222	343.666667	175.5555556	112.1111111	166.8888889	133.4444444	237.5555556	116.3333333	184.3333333	155.6666667	104.2222222	64.11111111	106.7777778	494.666667	342.777778	268.977778		103	182.555556	145.444444	99.77777778	150.8888889	138.2222222	79	104.1111111	99.22222222	129.4444444	103.7777778	112.5555556	184.7777778	103.3333333	222.3333333	102.3333333	78.44444444	300.777778
Plasma TGs (mg/dL) - 3 hr	134.222222	123.888889	166.444444	94.2222222	177.888889	136.6666667	100.5555556	78	83.77777778	134.8888889	101.8888889	90.44444444	109.6666667	73	55.77777778	70	101.222222	258.377778	170.855556		91.8888889	136.222222	128.444444	115.8888889	101	106.1111111	79.55555556	93.44444444	51.88888889	84	78.88888889	77	161.5555556	46.77777778	83.66666667	82.33333333	66.55555556	220.222222
Area Under Curve	376	584.2	550.9	394.9	582.2	419.6	343.4	441.3	329.4	483.4	300.3	388.7	414	270.7	296.3	281.1	679.1	747.9	618.2		314.1	454.9	369.8	254.7	410	328.2	235.5	296.1	273.3	320.3	373.1	299.6	488.6	307.1	535.4	273.6	233.2	623.1
**outlier**
