# Supplementary material for: Acute exogenous acyl-GIP treatment enhances lipid handling and fatty acid oxidation by involving brown fat
Source: EMBO Rep. 2025 Sep 22;26(21):5154–71. doi: 10.1038/s44319-025-00582-7 (PMC12592529; doi:10.1038/s44319-025-00582-7)
Supplement: Supplementary file 6 — Source data Fig. 4 [file 44319_2025_582_MOESM6_ESM.zip › Figure 4/fig 4c.csv]

Treatment	PBS												Acyl-GIP
Mouse	1	2	3	4	5	6	7	8	9	10	11		1	2	3	4	5	6	7	8	9	10	11	12
Plasma TGs (mg/dL) - Baseline	51.1111111	52.5555556	59.5555556	68.5555556	65.8888889	80.77777778	80.77777778	73.11111111	110.1111111	112.8888889	77.8888889		61.8888889	63.3333333	48.2222222	107	74.7777778	57	97.22222222	96.11111111	66.88888889	90.22222222	87.4444444	98.7777778
Plasma TGs (mg/dL) - 1 hr	79	200.444444	94.3333333	106.777778	110.888889	75.33333333	167.7777778	85.44444444	91.55555556	194.5555556	124		159.333333	125	174	179.555556	116.111111	95.88888889	102.7777778	227.8888889	118.2222222	135.2222222	90.2222222	245.777778
Plasma TGs (mg/dL) - 2 hr	204.777778	318.444444	115.777778	207	215.777778	172.2222222	167.8888889	101.8888889	105	210.5555556	92.6666667		187.555556	140.888889	102.444444	115.333333	311	113.2222222	115.2222222	259	90.11111111	139.8888889	107.555556	239.888889
Plasma TGs (mg/dL) - 3 hr	161.555556	151.666667	76.3333333	102	144.666667	82.88888889	96	76.44444444	120.1111111	153.7777778	102.422222		93.3333333	113	61.1111111	190.666667	156.888889	107.1111111	90.44444444	119.4444444	85.33333333	91.22222222	78.1111111	103.588889
Area Under Curve	390.1	621	278.1	399.1	431.9	329.4	424.1	262.1	311.7	538.4	306.8		424.5	354.1	331.1	443.7	542.9	291.2	311.8	594.7	284.4	365.8	280.6	586.9
**outlier**
