# Supplementary material for: Acute exogenous acyl-GIP treatment enhances lipid handling and fatty acid oxidation by involving brown fat
Source: EMBO Rep. 2025 Sep 22;26(21):5154–71. doi: 10.1038/s44319-025-00582-7 (PMC12592529; doi:10.1038/s44319-025-00582-7)
Supplement: Supplementary file 6 — Source data Fig. 4 [file 44319_2025_582_MOESM6_ESM.zip › Figure 4/fig 4d.csv]

	Treatment	PBS																												Acyl-GIP
	Mouse	1	2	3	4	5	6	7	8	9	10	11	12	13	14	15	16	17	18	19	20	21	22	23	24	25	26			1	2	3	4	5	6	7	8	9	10	11	12	13	14	15	16	17	18	19	20
4am	Energy expenditure (Kcal/hr)	0.57333333	0.56666667	0.59666667	0.61	0.47666667	0.53333333	0.51	0.55	0.51666667	0.62	0.65								0.6	0.57333333	0.61			0.57	0.54	0.59			0.47	0.51333333	0.47	0.54333333	0.60666667	0.58	0.64	0.595	0.47	0.55	0.58	0.61333333							0.63333333	0.56333333
5am	Energy expenditure (Kcal/hr)	0.46333333	0.55666667	0.71666667	0.51	0.55666667	0.64333333	0.585	0.55	0.52	0.56	0.55666667								0.56333333	0.52	0.645			0.56	0.485	0.58333333			0.51	0.5	0.48333333	0.505	0.54	0.61	0.69	0.51666667	0.45	0.44333333	0.5	0.53333333							0.61	0.56666667
6am	Energy expenditure (Kcal/hr)	0.56333333	0.54	0.54	0.6	0.49	0.59	0.57666667	0.55	0.47666667	0.56333333	0.61333333								0.53666667	0.57	0.62666667			0.54666667	0.55666667	0.55			0.52666667	0.5	0.47	0.58666667	0.55333333	0.58	0.66333333	0.55666667	0.49666667	0.43	0.48666667	0.50333333							0.48333333	0.48
7am	Energy expenditure (Kcal/hr)	0.49	0.53333333	0.57333333	0.50666667	0.48666667	0.47333333	0.43666667	0.50333333	0.56333333	0.47666667	0.455								0.51	0.42666667	0.55			0.46	0.49	0.50666667			0.54666667	0.5	0.48	0.51333333	0.41333333	0.55666667	0.67666667	0.535	0.42333333	0.43333333	0.63	0.44							0.455	0.46333333
8am	Energy expenditure (Kcal/hr)	0.44666667	0.46333333	0.56333333	0.47	0.31*	0.396666667*	0.44	0.53	0.4	0.525	0.54666667								0.46666667	0.49	0.52666667			0.50333333	0.49	0.53			0.44	0.50666667	0.44666667	0.43666667	0.45	0.61333333	0.59	0.46666667	0.45	0.39	0.5	0.47333333							0.60333333	0.50333333
9am	Energy expenditure (Kcal/hr)	0.76	0.63	0.495	0.54	0.54666667	0.645	0.57333333	0.323333333*	0.62	0.605	0.63333333					0.255*	0.51	0.5	0.383333333*	0.55333333	0.49	0.49	0.535	0.36	0.58666667	0.59666667			0.58333333	0.315*	0.49	0.47	0.7	0.82	0.5	0.54	0.59	0.42	0.403333333*	0.54				0.61	0.48	0.495	0.56333333	0.58666667
10am	Energy expenditure (Kcal/hr)	0.55333333	0.7	0.68666667	0.51	0.505	0.44666667	0.56	0.49666667	0.51	0.51333333	0.665					0.61666667	0.52666667	0.64	0.48666667	0.465	0.69666667	0.7	0.59333333	0.52	0.56	0.58			0.48	0.455	0.55	0.59666667	0.51666667	0.58333333	0.66	0.57	0.48333333	0.43666667	0.52666667	0.54				0.64666667	0.62	0.79	0.565	0.515
11am	Energy expenditure (Kcal/hr)	0.505	0.51	0.53333333	0.51333333	0.50666667	0.47666667	0.49	0.475	0.49	0.53	0.46	0.55666667	0.49333333	0.55	0.565	0.54	0.48	0.6	0.425	0.42	0.59333333	0.57333333	0.54333333	0.47	0.52666667	0.48333333			0.525	0.48666667	0.5	0.55333333	0.49333333	0.61666667	0.64333333	0.525	0.48333333	0.42666667	0.48	0.475	0.57333333	0.58	0.56	0.55	0.52666667	0.56	0.47333333	0.45333333
12pm	Energy expenditure (Kcal/hr)	0.47333333	0.51666667	0.50333333	0.495	0.45666667	0.44	0.405	0.43666667	0.4	0.50333333	0.6	0.58666667	0.485	0.5	0.51333333	0.645	0.425	0.50666667	0.5	0.53333333	0.55333333	0.57	0.505	0.45	0.505	0.525			0.44333333	0.47	0.45	0.46333333	0.47333333	0.565	0.595	0.48666667	0.46	0.455	0.52333333	0.47333333	0.44	0.62333333	0.51333333	0.52333333	0.575	0.51666667	0.45333333	0.47333333
1pm	Energy expenditure (Kcal/hr)	0.46	0.44666667	0.55	0.50333333	0.495	0.43	0.47	0.48333333	0.39333333	0.46666667	0.44666667	0.51	0.48333333	0.54333333	0.47333333	0.52666667	0.40333333	0.54333333	0.44333333	0.47	0.425	0.605	0.54666667	0.44	0.45333333	0.42			0.49	0.50333333	0.455	0.49	0.49	0.58	0.6	0.49333333	0.495	0.40666667	0.50333333	0.44333333	0.55	0.58	0.57666667	0.605	0.47666667	0.54666667	0.53333333	0.41333333
2pm	Energy expenditure (Kcal/hr)	0.475	0.42	0.47666667	0.49	0.51333333	0.55666667	0.5	0.47666667	0.44333333	0.48333333	0.47	0.46666667	0.38	0.46333333	0.48	0.49333333	0.42	0.49	0.41	0.41	0.46333333	0.6	0.54	0.4	0.36666667	0.44			0.44666667	0.455	0.45	0.55	0.48	0.55333333	0.56333333	0.52	0.46333333	0.44333333	0.49666667	0.55	0.47	0.54666667	0.52	0.52333333	0.47666667	0.49333333	0.545	0.415
3pm	Energy expenditure (Kcal/hr)	0.46333333	0.43666667	0.58666667	0.55333333	0.47	0.46666667	0.47	0.45	0.43666667	0.57	0.48333333	0.49333333	0.44333333	0.485	0.515	0.52666667	0.49	0.57	0.5	0.46666667	0.50666667	0.59666667	0.49	0.42666667	0.36666667	0.385			0.48	0.46	0.49	0.5	0.49666667	0.61	0.565	0.545	0.42	0.49	0.515	0.49333333	0.45666667	0.555	0.55	0.51666667	0.505	0.585	0.46	0.46
4pm	Energy expenditure (Kcal/hr)	0.44666667	0.51	0.48	0.52	0.43	0.49333333	0.455	0.49333333	0.455	0.48	0.56333333	0.565	0.47	0.48	0.53666667	0.53	0.47	0.54	0.44333333	0.42	0.49	0.5	0.57333333	0.375	0.415	0.47333333			0.43333333	0.46333333	0.51333333	0.43	0.47	0.675	0.66666667	0.52	0.365	0.4	0.54333333	0.45333333	0.595	0.53666667	0.52666667	0.58	0.58	0.58	0.51	0.4
5pm	Energy expenditure (Kcal/hr)	0.48	0.39	0.445	0.46333333	0.42	0.43	0.50333333	0.45666667	0.46	0.50333333	0.49	0.47333333	0.41666667	0.50333333	0.46666667	0.54333333	0.45333333	0.48	0.41	0.415	0.51333333	0.58	0.47333333	0.46333333	0.44	0.49333333			0.44	0.44666667	0.465	0.46333333	0.46333333	0.55666667	0.53666667	0.53333333	0.41666667	0.41333333	0.48666667	0.43666667	0.44333333	0.50666667	0.52666667	0.5	0.47333333	0.52666667	0.49333333	0.43
6pm	Energy expenditure (Kcal/hr)	0.415	0.46	0.51666667	0.49	0.46	0.49	0.52333333	0.47333333	0.46333333	0.61333333	0.46	0.51	0.47	0.47666667	0.515	0.58	0.5	0.54333333	0.45	0.47666667	0.54	0.55	0.47666667	0.38333333	0.41666667	0.44666667			0.44	0.405	0.45333333	0.49	0.54666667	0.51333333	0.64333333	0.425	0.50333333	0.42333333	0.51	0.595	0.49333333	0.58666667	0.545	0.56333333	0.55	0.535	0.51	0.45666667
7pm	Energy expenditure (Kcal/hr)	0.51333333	0.45	0.56666667	0.55	0.51666667	0.53	0.535	0.56	0.42	0.485	0.56	0.64	0.46333333	0.48	0.52666667	0.67666667	0.47	0.58	0.5	0.5	0.56666667	0.63	0.585	0.47666667	0.465	0.495			0.44	0.41333333	0.48	0.57333333	0.49333333	0.64666667	0.6	0.58333333	0.39666667	0.46	0.48666667	0.47	0.52	0.54	0.54333333	0.60333333	0.515	0.63333333	0.61333333	0.48
8pm	Energy expenditure (Kcal/hr)	0.47333333	0.61	0.65	0.66	0.48666667	0.605	0.56	0.56666667	0.47333333	0.58666667	0.52	0.605	0.56	0.55666667	0.59	0.68	0.6	0.64	0.61	0.56333333	0.635	0.63	0.64333333	0.545	0.56666667	0.67333333			0.44666667	0.53	0.50333333	0.595	0.55	0.655	0.75	0.56333333	0.45	0.45333333	0.62333333	0.59333333	0.55666667	0.61333333	0.58	0.7	0.58666667	0.69333333	0.67	0.55666667
9pm	Energy expenditure (Kcal/hr)	0.53333333	0.64	0.68333333	0.55666667	0.53	0.61666667	0.58666667	0.55333333	0.60333333	0.59666667	0.71	0.67666667	0.62333333	0.58	0.58666667	0.68	0.60333333	0.66	0.62666667	0.585	0.65333333	0.71	0.62666667	0.54666667	0.52	0.57333333			0.53	0.595	0.55	0.63666667	0.59666667	0.67	0.70333333	0.58	0.51	0.50333333	0.53333333	0.59	0.64333333	0.66333333	0.64333333	0.64333333	0.61666667	0.63666667	0.735	0.55
10pm	Energy expenditure (Kcal/hr)	0.6	0.57333333	0.72333333	0.56333333	0.56333333	0.59333333	0.60666667	0.52	0.54666667	0.6	0.66666667	0.82	0.57	0.48333333	0.535	0.67333333	0.53666667	0.605	0.56	0.53666667	0.63	0.64	0.63333333	0.54666667	0.55666667	0.55333333			0.555	0.61	0.6	0.50666667	0.58333333	0.65333333	0.72333333	0.55	0.52333333	0.50333333	0.605	0.54	0.6	0.645	0.675	0.63	0.54333333	0.495	0.64	0.52666667
11pm	Energy expenditure (Kcal/hr)	0.62666667	0.59333333	0.67	0.595	0.52	0.53666667	0.6	0.48666667	0.645	0.62	0.61666667	0.71333333	0.56	0.46	0.53333333	0.65	0.535	0.61	0.60333333	0.50333333	0.52333333	0.61333333	0.63	0.47666667	0.57	0.475			0.51	0.57	0.58	0.51333333	0.51666667	0.665	0.83	0.53333333	0.56333333	0.5	0.60666667	0.56666667	0.66	0.59333333	0.62333333	0.62333333	0.635	0.59	0.58333333	0.55
12am	Energy expenditure (Kcal/hr)	0.49333333	0.55333333	0.61	0.56333333					0.51666667	0.59666667	0.61333333	0.7	0.50333333	0.53333333	0.49666667	0.58666667	0.58666667	0.56333333	0.62333333	0.665	0.545	0.705	0.55333333	0.53	0.49	0.55333333			0.58	0.56666667	0.505	0.495					0.525	0.48666667	0.56	0.52	0.52666667	0.60666667	0.52666667	0.625	0.63666667	0.57666667	0.56	0.52
1am	Energy expenditure (Kcal/hr)	0.6	0.56	0.66	0.53					0.54666667	0.62333333	0.535	0.54333333	0.49	0.51333333	0.47333333	0.62333333	0.60333333	0.56	0.575	0.53666667	0.58666667	0.63333333	0.58666667	0.47666667	0.52	0.61666667			0.48666667	0.485	0.5	0.5					0.51	0.44666667	0.59	0.56	0.54333333	0.67666667	0.51	0.66666667	0.55333333	0.6	0.585	0.52
2am	Energy expenditure (Kcal/hr)	0.48333333	0.50666667	0.62	0.56					0.47	0.61	0.57	0.61666667	0.45333333	0.505	0.535	0.64	0.53	0.6	0.57333333	0.52666667	0.53666667	0.60333333	0.66	0.50666667	0.50333333	0.51			0.55	0.52333333	0.54	0.55333333					0.42333333	0.475	0.435	0.57	0.58666667	0.645	0.46333333	0.65666667	0.615	0.5	0.65	0.53666667
3am	Energy expenditure (Kcal/hr)	0.47333333	0.53666667	0.59333333	0.57					0.44	0.57333333	0.57	0.5	0.46	0.50666667	0.48333333	0.64	0.6	0.56333333	0.57	0.50666667	0.5	0.6	0.61333333	0.485	0.42	0.51			0.46	0.47	0.52333333	0.485					0.47	0.47	0.5	0.55333333	0.545	0.59666667	0.49333333	0.655	0.58666667	0.57666667	0.66333333	0.50333333
4am	Energy expenditure (Kcal/hr)	0.50666667	0.585	0.62	0.54					0.6	0.62	0.53	0.65666667	0.57	0.58	0.48666667	0.71	0.52666667	0.56	0.59666667	0.42	0.60333333	0.61333333	0.60333333	0.52	0.45	0.50333333			0.54	0.49333333	0.54	0.49333333					0.50333333	0.53	0.54666667	0.51	0.61666667	0.59	0.54	0.64333333	0.59	0.60333333	0.61333333	0.54
5am	Energy expenditure (Kcal/hr)	0.54	0.58666667	0.62	0.58					0.48666667	0.57	0.65	0.61666667	0.47	0.51666667	0.58	0.64666667	0.56666667	0.63666667	0.61	0.51	0.54333333	0.64333333	0.67	0.50333333	0.61666667	0.57			0.49666667	0.6	0.58333333	0.45333333					0.47	0.43333333	0.585	0.575	0.56666667	0.60333333	0.605	0.64666667	0.56666667	0.635	0.65	0.46333333
6am	Energy expenditure (Kcal/hr)	0.53333333	0.52	0.61	0.50666667					0.5	0.57	0.62666667	0.62	0.52333333	0.55	0.47	0.68666667	0.555	0.64	0.57333333	0.52333333	0.50666667	0.61333333	0.595	0.46333333	0.52	0.505			0.535	0.50666667	0.54333333	0.49					0.44666667	0.445	0.55666667	0.57666667	0.54	0.675	0.59666667	0.58333333	0.615	0.61	0.65	0.55333333
7am	Energy expenditure (Kcal/hr)	0.52666667	0.60666667	0.56	0.565					0.49666667	0.63333333	0.60666667	0.54	0.495	0.44666667	0.47333333	0.56	0.48333333	0.50666667	0.5	0.42666667	0.58	0.645	0.57333333	0.455	0.45	0.55			0.47	0.47	0.50333333	0.485					0.45	0.49	0.48	0.49333333	0.54	0.57666667	0.47333333	0.625	0.53333333	0.55333333	0.57	0.44
8am	Energy expenditure (Kcal/hr)	0.46	0.46	0.54	0.51					0.44333333	0.52	0.52	0.48	0.42666667	0.48666667	0.44	0.64	0.50666667	0.55666667	0.48	0.43	0.45666667	0.59	0.50666667	0.44666667	0.46666667	0.41			0.44666667	0.46	0.47	0.51666667					0.43333333	0.42	0.54	0.52333333	0.46666667	0.57666667	0.45666667	0.54333333	0.51666667	0.50666667	0.475	0.51
9am	Energy expenditure (Kcal/hr)	0.42	0.47666667	0.49666667	0.55666667					0.475	0.43	0.44333333	0.71333333	0.6	0.29333333	0.43	0.64	0.51666667	0.53	0.555	0.48666667	0.50666667	0.68666667	0.59	0.54	0.41666667	0.49333333			0.475	0.46666667	0.44	0.48333333					0.56333333	0.44	0.53	0.47	0.55666667	0.55	0.43	0.595	0.59666667	0.54	0.51	0.46666667
AUC (11am to 5pm)		2.811	2.78	3.086	3.05	2.828	2.84	2.797	2.806	2.603	3.02	3.038	3.137	2.717	2.998	3.034	3.263	2.675	3.19	2.714	2.718	2.992	3.448	3.163	2.558	2.59	2.732			2.776	2.818	2.841	2.942	2.888	3.57	3.58	3.094	2.653	2.615	3.065	2.869	3.02	3.385	3.23	3.273	3.113	3.265	2.985	2.603
Outliers*
Gaps during daily readings resulted from unexpected computer updates
[truncated: 6 more columns]
