# Supplementary material for: Acute exogenous acyl-GIP treatment enhances lipid handling and fatty acid oxidation by involving brown fat
Source: EMBO Rep. 2025 Sep 22;26(21):5154–71. doi: 10.1038/s44319-025-00582-7 (PMC12592529; doi:10.1038/s44319-025-00582-7)
Supplement: Supplementary file 6 — Source data Fig. 4 [file 44319_2025_582_MOESM6_ESM.zip › Figure 4/fig 4e.csv]

	Treatment	PBS												Acyl-GIP
	Mouse	1	2	3	4	5	6	7	8	9	10	11		1	2	3	4	5	6	7	8	9	10	11
4am	Energy expenditure (Kcal/hr)	0.505	0.52	0.52333333				0.435	0.49		0.55333333	0.60666667		0.52	0.56	0.42333333	0.41333333				0.515			0.53333333
5am	Energy expenditure (Kcal/hr)	0.51	0.56333333	0.445				0.59333333	0.51		0.51333333	0.60333333		0.54	0.57	0.47666667	0.44333333				0.55			0.55333333
6am	Energy expenditure (Kcal/hr)	0.47	0.49	0.51				0.46666667	0.53333333		0.465	0.55		0.49333333	0.54	0.35	0.52				0.51			0.555
7am	Energy expenditure (Kcal/hr)	0.485	0.56	0.52				0.48	0.495		0.48666667	0.51666667		0.49	0.48666667	0.41	0.38333333				0.49			0.44333333
8am	Energy expenditure (Kcal/hr)	0.43666667	0.56	0.38333333				0.43	0.54333333		0.45666667	0.50666667		0.48	0.41333333	0.38666667	0.385				0.515			0.45
9am	Energy expenditure (Kcal/hr)	0.42666667	0.53666667	0.81			0.55	0.55333333	0.585	0.65333333	0.59	0.71		0.393333333*	0.58	0.47	0.51		0.386666667*	0.72	0.45333333	0.57	0.67	0.63
10am	Energy expenditure (Kcal/hr)	0.50666667	0.53	0.52666667			0.495	0.44333333	0.51666667	0.525	0.525	0.52333333		0.48333333	0.545	0.38	0.39666667		0.54	0.54	0.43666667	0.55	0.49	0.505
11am	Energy expenditure (Kcal/hr)	0.45	0.52	0.46	0.43	0.51	0.47666667	0.48333333	0.465	0.46666667	0.43666667	0.54333333		0.47666667	0.47666667	0.39666667	0.43333333	0.44	0.50333333	0.52666667	0.46	0.50333333	0.53666667	0.54
12pm	Energy expenditure (Kcal/hr)	0.44666667	0.5	0.395	0.39333333	0.52666667	0.50666667	0.395	0.42333333	0.52333333	0.43	0.5		0.425	0.50666667	0.37333333	0.44333333	0.41333333	0.47666667	0.52	0.44	0.49	0.54	0.49
1pm	Energy expenditure (Kcal/hr)	0.41666667	0.47333333	0.41666667	0.40333333	0.445	0.45	0.42333333	0.46	0.50333333	0.42666667	0.415		0.47333333	0.51666667	0.42	0.38	0.45	0.48333333	0.5	0.46666667	0.45	0.45	0.525
2pm	Energy expenditure (Kcal/hr)	0.44666667	0.445	0.43666667	0.445	0.45	0.49666667	0.44333333	0.41666667	0.545	0.415	0.44333333		0.47	0.505	0.41666667	0.39333333	0.46333333	0.56	0.45666667	0.42333333	0.425	0.51333333	0.44333333
3pm	Energy expenditure (Kcal/hr)	0.505	0.53666667	0.44	0.41	0.46666667	0.44666667	0.44	0.5	0.43	0.34666667	0.42		0.455	0.48333333	0.36333333	0.4	0.42666667	0.43333333	0.47666667	0.39	0.48666667	0.52333333	0.46666667
4pm	Energy expenditure (Kcal/hr)	0.43333333	0.5	0.41	0.45333333	0.50333333	0.42333333	0.35666667	0.40666667	0.46333333	0.42333333	0.46666667		0.40333333	0.43666667	0.41333333	0.47666667	0.41666667	0.43333333	0.5	0.4	0.39666667	0.54	0.39666667
5pm	Energy expenditure (Kcal/hr)	0.49333333	0.52666667	0.45666667	0.39	0.435	0.43	0.44333333	0.41	0.51	0.34	0.525		0.41666667	0.48	0.475	0.35	0.47	0.47	0.51	0.44666667	0.47666667	0.54	0.51
6pm	Energy expenditure (Kcal/hr)	0.395	0.54	0.46333333	0.48	0.49666667	0.49666667	0.44	0.47	0.53666667	0.38	0.41666667		0.44	0.47	0.38333333	0.42	0.45	0.51666667	0.50666667	0.41666667	0.48	0.5	0.46
7pm	Energy expenditure (Kcal/hr)	0.47333333	0.49	0.45666667	0.46666667	0.52666667	0.47666667	0.46	0.53333333	0.54	0.43333333	0.53666667		0.43	0.51333333	0.41666667	0.47	0.45333333	0.47333333	0.55666667	0.495	0.49	0.56	0.49333333
8pm	Energy expenditure (Kcal/hr)	0.42666667	0.51666667	0.56	0.46666667	0.58333333	0.54	0.52	0.57333333	0.62333333	0.54	0.6		0.43	0.56	0.44666667	0.48	0.595	0.53666667	0.51	0.46333333	0.53	0.60333333	0.48
9pm	Energy expenditure (Kcal/hr)	0.52333333	0.58	0.57333333	0.58	0.55	0.655	0.57	0.59333333	0.6	0.47	0.59333333		0.50333333	0.615	0.5	0.44333333	0.57	0.58	0.62333333	0.52666667	0.57	0.64	0.57
10pm	Energy expenditure (Kcal/hr)	0.54	0.59333333	0.63	0.59	0.59	0.51333333	0.52333333	0.54	0.50666667	0.51	0.59666667		0.61333333	0.54333333	0.49666667	0.51666667	0.48333333	0.59333333	0.60333333	0.535	0.55333333	0.64333333	0.53333333
11pm	Energy expenditure (Kcal/hr)	0.54333333	0.53333333	0.53	0.50666667	0.58	0.55333333	0.49	0.53666667	0.58	0.41	0.61666667		0.475	0.55	0.50666667	0.51333333	0.49666667	0.55333333	0.61666667	0.55666667	0.50666667	0.62	0.50333333
12am	Energy expenditure (Kcal/hr)	0.52666667		0.60666667	0.54333333	0.51	0.5	0.54333333	0.57666667	0.52333333	0.50666667	0.555		0.55		0.545	0.51	0.49	0.51	0.575	0.5	0.51666667	0.705	0.495
1am	Energy expenditure (Kcal/hr)	0.55333333		0.56333333	0.505	0.52	0.54333333	0.5	0.46333333	0.535	0.44	0.57		0.50666667		0.43333333	0.52666667	0.43	0.51	0.55	0.45333333	0.61	0.53	0.56333333
2am	Energy expenditure (Kcal/hr)	0.545		0.53	0.49333333	0.51	0.57333333	0.485	0.485	0.48333333	0.47	0.53666667		0.48		0.47	0.50666667	0.52333333	0.61	0.63	0.53	0.47333333	0.61	0.44666667
3am	Energy expenditure (Kcal/hr)	0.47333333		0.57	0.45333333	0.55333333	0.62	0.58666667	0.52666667	0.58	0.50666667	0.61		0.56666667		0.55666667	0.52666667	0.51666667	0.45666667	0.58333333	0.48	0.50333333	0.57666667	0.51333333
4am	Energy expenditure (Kcal/hr)	0.49333333		0.57666667	0.56	0.56	0.59	0.47666667	0.5	0.55	0.44	0.57		0.50666667		0.4	0.55	0.55	0.625	0.52	0.51333333	0.57	0.56	0.43
5am	Energy expenditure (Kcal/hr)	0.505		0.55666667	0.48333333	0.57666667	0.62	0.56666667	0.56	0.52	0.47666667	0.59		0.46		0.45333333	0.44	0.51333333	0.49333333	0.61666667	0.46666667	0.555	0.6	0.54666667
6am	Energy expenditure (Kcal/hr)	0.5		0.56666667	0.48666667	0.54333333	0.49666667	0.545	0.55333333	0.59333333	0.41666667	0.56333333		0.48		0.44	0.51333333	0.50333333	0.58333333	0.53666667	0.53	0.53	0.60333333	0.42666667
7am	Energy expenditure (Kcal/hr)	0.53333333		0.46	0.43333333	0.46666667	0.54333333	0.47333333	0.46333333	0.52	0.44333333	0.525		0.50666667		0.45	0.48	0.365	0.43666667	0.535	0.43666667	0.48666667	0.52	0.46333333
8am	Energy expenditure (Kcal/hr)	0.42333333		0.45	0.44	0.495	0.47	0.48666667	0.45333333	0.64	0.395	0.44666667		0.47333333		0.42	0.44666667	0.47333333	0.505	0.50333333	0.49333333	0.245	0.685	0.45
9am	Energy expenditure (Kcal/hr)	0.43		0.45333333	0.29	0.55	0.36333333	0.37666667	0.29	0.55333333	0.39666667	0.57666667		0.34		0.48	0.48666667	0.65	0.42333333	0.37	0.41	0.51333333	0.58666667	0.49
AUC (11am to 5pm)		2.72	2.978	2.557	2.515	2.864	2.777	2.522	2.644	2.953	2.43	2.779		2.673	2.927	2.422	2.485	2.625	2.873	2.972	2.573	2.738	3.105	2.847
Outliers*
Gaps during daily readings resulted from unexpected computer updates
