# Supplementary material for: Acute exogenous acyl-GIP treatment enhances lipid handling and fatty acid oxidation by involving brown fat
Source: EMBO Rep. 2025 Sep 22;26(21):5154–71. doi: 10.1038/s44319-025-00582-7 (PMC12592529; doi:10.1038/s44319-025-00582-7)
Supplement: Supplementary file 6 — Source data Fig. 4 [file 44319_2025_582_MOESM6_ESM.zip › Figure 4/fig 4f.csv]

	Treatment	PBS																												Acyl-GIP
	Mouse	1	2	3	4	5	6	7	8	9	10	11	12	13	14	15	16	17	18	19	20	21	22	23	24	25	26			1	2	3	4	5	6	7	8	9	10	11	12	13	14	15	16	17	18	19	20
4am	Respiratory Exchange Ratio (RER)	0.803	0.82033333	0.856	0.82566667	0.78666667	0.77933333	0.79	0.805	0.808	0.7995	0.84733333								0.79766667	0.77066667	0.78166667			0.762	0.81433333	0.8175			0.813	0.79	0.826	0.80933333	0.80066667	0.818	0.8055	0.8305	0.785	0.812	0.796	0.80033333							0.803	0.796
5am	Respiratory Exchange Ratio (RER)	0.76033333	0.80766667	0.83766667	0.8155	0.82066667	0.79333333	0.7995	0.81533333	0.809	0.761	0.83								0.79466667	0.77	0.792			0.742	0.789	0.817			0.82233333	0.804	0.794	0.848	0.8035	0.8365	0.82633333	0.796	0.7875	0.80566667	0.799	0.82066667							0.796	0.77466667
6am	Respiratory Exchange Ratio (RER)	0.80066667	0.826	0.817	0.83166667	0.81	0.7715	0.80033333	0.82233333	0.82833333	0.78466667	0.833								0.777	0.789	0.76733333			0.771	0.786	0.82933333			0.85233333	0.77533333	0.8385	0.85133333	0.80933333	0.82333333	0.82133333	0.83233333	0.77833333	0.77333333	0.79533333	0.81733333							0.79433333	0.788
7am	Respiratory Exchange Ratio (RER)	0.7585	0.79533333	0.85	0.817	0.80866667	0.74466667	0.78133333	0.80766667	0.815	0.76633333	0.8155								0.7915	0.77133333	0.779			0.761	0.82266667	0.787			0.80966667	0.766	0.816	0.81066667	0.78833333	0.821	0.813	0.8075	0.787	0.773	0.81	0.841							0.796	0.758
8am	Respiratory Exchange Ratio (RER)	0.77	0.82233333	0.848	0.84433333	1.307333333*	0.667333333*	0.7835	0.846	0.82	0.794	0.84066667								0.75666667	0.77466667	0.79233333			0.79066667	0.793	0.801			0.8035	0.789	0.80333333	0.842	0.80066667	0.848	0.7865	0.82166667	0.789	0.763	0.76233333	0.80533333							0.79266667	0.76133333
9am	Respiratory Exchange Ratio (RER)	0.778	0.845	0.8335	0.855	0.77066667	0.7585	0.77533333	0.531333333*	0.795	0.774	0.79866667					3.087*	0.803	0.8415	0.046666667*	0.758	0.779	0.82	0.794	0.545	0.801	0.79433333			0.787	0.62*	0.82166667	0.8745	0.823	0.8215	0.87	0.82133333	0.7945	0.81333333	0.589333333*	0.81066667				0.7995	0.7875	0.8245	0.76266667	0.787
10am	Respiratory Exchange Ratio (RER)	0.75766667	0.8125	0.81366667	0.786	0.7675	0.75233333	0.77733333	0.82	0.77533333	0.77166667	0.8095					0.79933333	0.755	0.779	0.77433333	0.7645	0.79533333	0.78133333	0.786	0.74766667	0.789	0.77833333			0.79066667	0.7805	0.8185	0.828	0.791	0.80466667	0.82066667	0.82433333	0.786	0.782	0.79033333	0.80233333				0.775	0.76033333	0.78833333	0.785	0.7615
11am	Respiratory Exchange Ratio (RER)	0.782	0.77133333	0.807	0.811	0.79066667	0.76	0.76766667	0.8145	0.763	0.786	0.76566667	0.736	0.74566667	0.75633333	0.7575	0.78366667	0.763	0.799	0.7565	0.75633333	0.76533333	0.74733333	0.77133333	0.76033333	0.79333333	0.77033333			0.805	0.78766667	0.77966667	0.80166667	0.76866667	0.78366667	0.785	0.8075	0.77533333	0.78033333	0.7685	0.7735	0.78766667	0.7625	0.7755	0.777	0.773	0.757	0.75766667	0.766
12pm	Respiratory Exchange Ratio (RER)	0.82866667	0.791	0.82566667	0.8205	0.78633333	0.755	0.748	0.78833333	0.776	0.783	0.82633333	0.74066667	0.771	0.7615	0.74566667	0.802	0.756	0.77	0.81566667	0.79966667	0.75766667	0.78366667	0.764	0.78266667	0.825	0.8165			0.78833333	0.77733333	0.76566667	0.77766667	0.75533333	0.7755	0.764	0.77966667	0.77333333	0.7935	0.78466667	0.78433333	0.754	0.765	0.76133333	0.79366667	0.7765	0.746	0.80166667	0.77033333
1pm	Respiratory Exchange Ratio (RER)	0.832	0.79333333	0.8655	0.82666667	0.7965	0.775	0.769	0.81233333	0.79666667	0.80466667	0.781	0.749	0.74033333	0.81666667	0.753	0.76466667	0.75533333	0.776	0.81833333	0.7655	0.7495	0.796	0.80866667	0.7535	0.78	0.802			0.807	0.76833333	0.769	0.7815	0.766	0.759	0.778	0.77966667	0.788	0.777	0.778	0.806	0.769	0.75966667	0.76566667	0.792	0.75866667	0.75066667	0.81266667	0.78933333
2pm	Respiratory Exchange Ratio (RER)	0.8605	0.8025	0.81833333	0.80733333	0.804	0.77866667	0.786	0.83033333	0.82133333	0.78566667	0.8075	0.78333333	0.73966667	0.78333333	0.79633333	0.77633333	0.786	0.75666667	0.784	0.79633333	0.79	0.782	0.78666667	0.75233333	0.81333333	0.828			0.77933333	0.763	0.76666667	0.78866667	0.77333333	0.753	0.77666667	0.80366667	0.77833333	0.78966667	0.77933333	0.8045	0.769	0.75566667	0.748	0.75666667	0.774	0.743	0.787	0.7755
3pm	Respiratory Exchange Ratio (RER)	0.82933333	0.823	0.83066667	0.815	0.792	0.757	0.773	0.8355	0.78766667	0.804	0.807	0.79166667	0.79633333	0.805	0.771	0.81266667	0.79366667	0.8215	0.854	0.80166667	0.793	0.79066667	0.7655	0.797	0.80833333	0.788			0.773	0.77866667	0.76833333	0.76933333	0.784	0.77733333	0.7565	0.8215	0.763	0.7755	0.8215	0.77666667	0.76733333	0.7535	0.756	0.783	0.812	0.7935	0.79666667	0.82266667
4pm	Respiratory Exchange Ratio (RER)	0.83366667	0.83433333	0.82233333	0.835	0.802	0.779	0.751	0.82566667	0.842	0.76066667	0.83	0.792	0.8135	0.80766667	0.81033333	0.7845	0.795	0.805	0.828	0.782	0.8065	0.783	0.81933333	0.7815	0.842	0.80366667			0.79733333	0.77866667	0.775	0.8025	0.764	0.796	0.77933333	0.785	0.756	0.77466667	0.79733333	0.80133333	0.788	0.76266667	0.75366667	0.7945	0.78833333	0.80433333	0.82066667	0.77333333
5pm	Respiratory Exchange Ratio (RER)	0.79733333	0.804	0.8285	0.79833333	0.816	0.7715	0.81333333	0.80766667	0.81533333	0.814	0.79766667	0.79866667	0.75733333	0.818	0.75666667	0.80033333	0.76733333	0.76966667	0.821	0.7735	0.806	0.78033333	0.80166667	0.78266667	0.81633333	0.815			0.81966667	0.75633333	0.7815	0.79366667	0.78666667	0.78733333	0.76033333	0.78466667	0.79566667	0.793	0.794	0.80833333	0.775	0.741	0.74933333	0.779	0.777	0.772	0.81233333	0.8195
6pm	Respiratory Exchange Ratio (RER)	0.7985	0.84433333	0.83466667	0.827	0.786	0.79766667	0.80266667	0.83233333	0.81133333	0.80166667	0.832	0.794	0.798	0.79166667	0.813	0.816	0.79866667	0.78966667	0.819	0.81233333	0.78733333	0.789	0.79866667	0.777	0.80466667	0.79833333			0.82166667	0.77	0.77933333	0.79633333	0.81333333	0.81833333	0.77133333	0.7835	0.79333333	0.80966667	0.852	0.8215	0.82533333	0.753	0.768	0.80166667	0.819	0.806	0.7815	0.82033333
7pm	Respiratory Exchange Ratio (RER)	0.843	0.833	0.83433333	0.82066667	0.805	0.77066667	0.7925	0.827	0.7915	0.7605	0.80166667	0.77966667	0.77066667	0.782	0.807	0.82466667	0.767	0.8165	0.79333333	0.791	0.821	0.80233333	0.798	0.80866667	0.8155	0.84			0.7965	0.79133333	0.79266667	0.789	0.80033333	0.81866667	0.7615	0.785	0.76266667	0.777	0.819	0.78966667	0.7885	0.745	0.77433333	0.81333333	0.7845	0.80333333	0.80566667	0.81233333
8pm	Respiratory Exchange Ratio (RER)	0.80666667	0.851	0.83	0.821	0.79333333	0.782	0.769	0.81	0.81366667	0.803	0.798	0.7805	0.7915	0.78533333	0.78133333	0.806	0.80866667	0.807	0.83433333	0.80533333	0.774	0.808	0.82766667	0.796	0.816	0.81666667			0.78333333	0.809	0.80466667	0.8155	0.7985	0.7895	0.79333333	0.79433333	0.7645	0.79	0.836	0.82666667	0.77466667	0.78066667	0.77733333	0.82	0.81666667	0.79433333	0.79933333	0.81366667
9pm	Respiratory Exchange Ratio (RER)	0.82766667	0.8395	0.824	0.80666667	0.833	0.78933333	0.79966667	0.82733333	0.811	0.79366667	0.8125	0.78233333	0.78166667	0.78233333	0.75833333	0.80333333	0.82433333	0.82666667	0.805	0.8095	0.79466667	0.80433333	0.79133333	0.809	0.80633333	0.79033333			0.81066667	0.813	0.7965	0.77266667	0.81366667	0.82433333	0.787	0.817	0.79933333	0.78	0.80466667	0.79933333	0.819	0.78166667	0.785	0.80866667	0.80733333	0.80066667	0.8095	0.802
10pm	Respiratory Exchange Ratio (RER)	0.805	0.798	0.839	0.80333333	0.79366667	0.76033333	0.78966667	0.803	0.79666667	0.792	0.81233333	0.74033333	0.787	0.77033333	0.757	0.79733333	0.801	0.784	0.799	0.785	0.769	0.80366667	0.822	0.79133333	0.80033333	0.804			0.7965	0.807	0.80233333	0.78266667	0.80966667	0.817	0.80166667	0.8135	0.78166667	0.79766667	0.8015	0.79	0.822	0.7685	0.8075	0.80466667	0.79133333	0.766	0.808	0.802
11pm	Respiratory Exchange Ratio (RER)	0.77633333	0.811	0.82133333	0.8185	0.78666667	0.773	0.761	0.80266667	0.8005	0.77766667	0.80333333	0.753	0.818	0.767	0.823	0.787	0.8125	0.80966667	0.82	0.78566667	0.765	0.79066667	0.804	0.75166667	0.7885	0.8055			0.809	0.795	0.795	0.77366667	0.81666667	0.8015	0.8095	0.798	0.789	0.7725	0.79866667	0.809	0.8265	0.77266667	0.815	0.797	0.8	0.79533333	0.80466667	0.80033333
12am	Respiratory Exchange Ratio (RER)	0.78366667	0.82566667	0.8225	0.823					0.79966667	0.78633333	0.81133333	0.7565	0.76466667	0.786	0.79933333	0.798	0.81066667	0.798	0.79766667	0.8245	0.7685	0.8165	0.821	0.8025	0.79766667	0.80166667			0.80166667	0.78833333	0.793	0.797					0.803	0.81566667	0.80133333	0.801	0.81133333	0.79366667	0.79233333	0.808	0.77233333	0.79033333	0.79833333	0.808
1am	Respiratory Exchange Ratio (RER)	0.841	0.817	0.82433333	0.804					0.80466667	0.795	0.799	0.74666667	0.80233333	0.79766667	0.80433333	0.79533333	0.81566667	0.793	0.812	0.782	0.812	0.795	0.81333333	0.76733333	0.79933333	0.83066667			0.78833333	0.782	0.78466667	0.79566667					0.80133333	0.806	0.82633333	0.8045	0.824	0.794	0.7955	0.79133333	0.76666667	0.80166667	0.787	0.7935
2am	Respiratory Exchange Ratio (RER)	0.80933333	0.84033333	0.81866667	0.82466667					0.801	0.78	0.80933333	0.76466667	0.78	0.7795	0.7915	0.774	0.798	0.8035	0.81233333	0.806	0.79266667	0.81666667	0.796	0.78166667	0.80733333	0.8015			0.793	0.78566667	0.785	0.804					0.798	0.798	0.817	0.80933333	0.80033333	0.7835	0.78533333	0.80333333	0.7735	0.7805	0.804	0.81466667
3am	Respiratory Exchange Ratio (RER)	0.82233333	0.83633333	0.842	0.804					0.7965	0.79566667	0.82033333	0.7835	0.7775	0.78533333	0.82433333	0.811	0.8175	0.782	0.81466667	0.791	0.79	0.8135	0.81166667	0.8045	0.821	0.811			0.782	0.801	0.77233333	0.807					0.802	0.78233333	0.84266667	0.798	0.8105	0.78633333	0.81366667	0.796	0.75633333	0.804	0.81533333	0.79966667
4am	Respiratory Exchange Ratio (RER)	0.827	0.8545	0.836	0.82666667					0.808	0.789	0.81433333	0.77966667	0.79133333	0.81766667	0.812	0.80533333	0.79966667	0.79233333	0.81066667	0.7935	0.804	0.81366667	0.812	0.77433333	0.79766667	0.81333333			0.81033333	0.78066667	0.7865	0.80566667					0.80666667	0.78333333	0.86	0.803	0.82833333	0.79233333	0.83033333	0.77133333	0.758	0.80866667	0.812	0.804
5am	Respiratory Exchange Ratio (RER)	0.8415	0.84066667	0.84733333	0.82266667					0.818	0.789	0.8075	0.75133333	0.808	0.78066667	0.8355	0.80666667	0.78166667	0.82466667	0.8165	0.82266667	0.784	0.807	0.79833333	0.80766667	0.821	0.831			0.79566667	0.797	0.81333333	0.826					0.79933333	0.773	0.848	0.813	0.79766667	0.81933333	0.826	0.80033333	0.78333333	0.7925	0.814	0.809
6am	Respiratory Exchange Ratio (RER)	0.82733333	0.84066667	0.83666667	0.81533333					0.8125	0.815	0.82766667	0.797	0.78033333	0.7785	0.80333333	0.819	0.798	0.805	0.805	0.79666667	0.752	0.78833333	0.7975	0.76733333	0.783	0.8585			0.8455	0.804	0.77833333	0.826					0.80466667	0.8265	0.84733333	0.819	0.8105	0.8035	0.83366667	0.78166667	0.8145	0.80733333	0.81633333	0.81733333
7am	Respiratory Exchange Ratio (RER)	0.83033333	0.84666667	0.8145	0.8295					0.80266667	0.812	0.811	0.776	0.793	0.76866667	0.799	0.7755	0.78366667	0.77166667	0.81133333	0.755	0.7985	0.782	0.817	0.777	0.78966667	0.81433333			0.78133333	0.77533333	0.79166667	0.8135					0.7805	0.79	0.81766667	0.802	0.83566667	0.775	0.827	0.8065	0.8	0.773	0.782	0.76566667
8am	Respiratory Exchange Ratio (RER)	0.83366667	0.8195	0.82533333	0.812					0.81466667	0.78433333	0.792	0.76666667	0.76966667	0.78433333	0.79566667	0.805	0.79233333	0.80866667	0.81966667	0.7695	0.77766667	0.80633333	0.79433333	0.79666667	0.83366667	0.782			0.78266667	0.789	0.8185	0.81533333					0.786	0.76766667	0.831	0.79666667	0.801	0.78133333	0.801	0.78766667	0.785	0.805	0.769	0.7935
9am	Respiratory Exchange Ratio (RER)	0.834	0.84533333	0.849	0.83566667					0.8175	0.8055	0.82366667	0.76	0.758	0.948	0.7725	0.81433333	0.78666667	0.7955	0.812	0.777	0.77366667	0.75133333	0.775	0.80866667	0.79966667	0.78933333			0.8015	0.8	0.82333333	0.851					0.788	0.78	0.8635	0.8045	0.806	0.816	0.791	0.7855	0.77533333	0.837	0.782	0.758
AUC (11am to 5pm)		4.974	4.832	4.98	4.909	4.784	4.61	4.618	4.903	4.813	4.738	4.834	4.624	4.612	4.761	4.633	4.732	4.651	4.714	4.889	4.71	4.682	4.699	4.731	4.639	4.873	4.831			4.757	4.638	4.625	4.717	4.62	4.646	4.627	4.766	4.644	4.697	4.742	4.764	4.629	4.548	4.547	4.698	4.685	4.602	4.804	4.724
Outliers*
Gaps during daily readings resulted from unexpected computer updates
[truncated: 6 more columns]
