# Supplementary material for: Acute exogenous acyl-GIP treatment enhances lipid handling and fatty acid oxidation by involving brown fat
Source: EMBO Rep. 2025 Sep 22;26(21):5154–71. doi: 10.1038/s44319-025-00582-7 (PMC12592529; doi:10.1038/s44319-025-00582-7)
Supplement: Supplementary file 6 — Source data Fig. 4 [file 44319_2025_582_MOESM6_ESM.zip › Figure 4/fig 4g.csv]

	Treatment	PBS												Acyl-GIP
	Mouse	1	2	3	4	5	6	7	8	9	10	11		1	2	3	4	5	6	7	8	9	10	11
4am	Respiratory Exchange Ratio (RER)	0.771	0.802	0.77166667				0.808	0.767		0.797	0.81166667		0.8095	0.791	0.83233333	0.80166667				0.809			0.79433333
5am	Respiratory Exchange Ratio (RER)	0.764	0.79033333	0.777				0.81166667	0.789		0.79633333	0.814		0.80933333	0.75233333	0.82733333	0.813				0.819			0.78766667
6am	Respiratory Exchange Ratio (RER)	0.757	0.80533333	0.77133333				0.77166667	0.795		0.793	0.8135		0.80666667	0.77	0.772	0.8175				0.808			0.7935
7am	Respiratory Exchange Ratio (RER)	0.755	0.83	0.79366667				0.80366667	0.768		0.81566667	0.80833333		0.816	0.74733333	0.83333333	0.802				0.802			0.77533333
8am	Respiratory Exchange Ratio (RER)	0.759	0.777	0.772				0.7675	0.758		0.78866667	0.79933333		0.8105	0.81333333	0.805	0.769				0.8405			0.798
9am	Respiratory Exchange Ratio (RER)	0.76566667	0.774	0.7555			0.80433333	0.77066667	0.767	0.78333333	0.77733333	0.803		0.680666667*	0.776	0.81466667	0.818		0.576666667*	0.7695	0.818	0.756	0.79433333	0.78233333
10am	Respiratory Exchange Ratio (RER)	0.75366667	0.754	0.73866667			0.7885	0.756	0.759	0.765	0.756	0.77266667		0.78333333	0.7645	0.8095	0.79833333		0.758	0.74033333	0.78266667	0.7775	0.7735	0.741
11am	Respiratory Exchange Ratio (RER)	0.746	0.79166667	0.75	0.738	0.74833333	0.79666667	0.791	0.759	0.77566667	0.78	0.77133333		0.791	0.75966667	0.82533333	0.802	0.76433333	0.76866667	0.78366667	0.7885	0.783	0.77066667	0.79866667
12pm	Respiratory Exchange Ratio (RER)	0.768	0.797	0.7475	0.76866667	0.79766667	0.79766667	0.761	0.79766667	0.815	0.79333333	0.77466667		0.7925	0.75466667	0.832	0.81466667	0.75066667	0.73966667	0.77033333	0.79066667	0.78266667	0.76866667	0.76366667
1pm	Respiratory Exchange Ratio (RER)	0.764	0.79566667	0.78033333	0.755	0.7665	0.7965	0.774	0.81366667	0.80433333	0.801	0.7705		0.803	0.742	0.819	0.8055	0.748	0.76266667	0.764	0.83566667	0.78566667	0.7465	0.791
2pm	Respiratory Exchange Ratio (RER)	0.76533333	0.7975	0.77966667	0.823	0.76833333	0.81566667	0.825	0.818	0.796	0.768	0.779		0.77633333	0.755	0.82133333	0.79933333	0.769	0.7795	0.78	0.818	0.7775	0.79233333	0.777
3pm	Respiratory Exchange Ratio (RER)	0.786	0.82333333	0.78733333	0.77433333	0.80633333	0.80966667	0.8035	0.8115	0.76266667	0.802	0.77866667		0.7935	0.768	0.81566667	0.808	0.774	0.747	0.806	0.8335	0.811	0.78866667	0.814
4pm	Respiratory Exchange Ratio (RER)	0.77433333	0.78633333	0.7705	0.79833333	0.78833333	0.814	0.77466667	0.80133333	0.80866667	0.81533333	0.82166667		0.79766667	0.74533333	0.83666667	0.78633333	0.76166667	0.754	0.81033333	0.82033333	0.78933333	0.82033333	0.78333333
5pm	Respiratory Exchange Ratio (RER)	0.79966667	0.816	0.77866667	0.812	0.7955	0.796	0.79033333	0.793	0.8235	0.804	0.8525		0.81	0.752	0.8495	0.7755	0.7705	0.747	0.782	0.83833333	0.83066667	0.8355	0.826
6pm	Respiratory Exchange Ratio (RER)	0.772	0.804	0.78866667	0.78133333	0.79033333	0.80266667	0.78966667	0.805	0.805	0.75533333	0.815		0.814	0.74933333	0.82066667	0.79766667	0.77433333	0.782	0.82366667	0.81466667	0.7985	0.81233333	0.80866667
7pm	Respiratory Exchange Ratio (RER)	0.77366667	0.79266667	0.767	0.806	0.78733333	0.79533333	0.784	0.80766667	0.80233333	0.83233333	0.81733333		0.7975	0.76	0.79733333	0.82566667	0.76133333	0.76033333	0.76266667	0.8225	0.80033333	0.823	0.80766667
8pm	Respiratory Exchange Ratio (RER)	0.77366667	0.804	0.791	0.78733333	0.79633333	0.81333333	0.79466667	0.783	0.81266667	0.81666667	0.804		0.81333333	0.78666667	0.826	0.8175	0.7955	0.78	0.804	0.80833333	0.804	0.805	0.773
9pm	Respiratory Exchange Ratio (RER)	0.786	0.815	0.78033333	0.7945	0.794	0.818	0.789	0.772	0.7995	0.8015	0.79966667		0.79833333	0.759	0.812	0.80433333	0.78633333	0.779	0.80366667	0.82333333	0.8045	0.816	0.774
10pm	Respiratory Exchange Ratio (RER)	0.7705	0.79266667	0.77233333	0.77966667	0.79333333	0.806	0.78533333	0.766	0.785	0.81166667	0.81033333		0.81733333	0.756	0.816	0.83766667	0.802	0.77266667	0.796	0.825	0.805	0.817	0.786
11pm	Respiratory Exchange Ratio (RER)	0.76	0.777	0.768	0.77866667	0.78833333	0.81133333	0.7925	0.791	0.81333333	0.81066667	0.799		0.7995	0.774	0.81366667	0.82133333	0.80466667	0.78033333	0.777	0.82766667	0.79966667	0.80433333	0.78033333
12am	Respiratory Exchange Ratio (RER)	0.77933333		0.77733333	0.77866667	0.7945	0.8055	0.80566667	0.794	0.80433333	0.79566667	0.774		0.804		0.7835	0.814	0.778	0.78166667	0.789	0.82366667	0.80966667	0.8105	0.7855
1am	Respiratory Exchange Ratio (RER)	0.77833333		0.758	0.754	0.804	0.82533333	0.78566667	0.76566667	0.8035	0.7935	0.78766667		0.82133333		0.81733333	0.821	0.806	0.7815	0.78633333	0.81166667	0.805	0.78166667	0.78366667
2am	Respiratory Exchange Ratio (RER)	0.777		0.77166667	0.77633333	0.79033333	0.826	0.8195	0.782	0.806	0.80666667	0.78		0.791		0.818	0.823	0.8	0.79033333	0.78533333	0.8375	0.793	0.796	0.783
3am	Respiratory Exchange Ratio (RER)	0.764		0.774	0.803	0.79766667	0.808	0.80366667	0.812	0.808	0.80766667	0.80866667		0.819		0.83	0.826	0.79533333	0.78166667	0.77166667	0.83033333	0.806	0.791	0.79533333
4am	Respiratory Exchange Ratio (RER)	0.78666667		0.78866667	0.8025	0.797	0.8045	0.79433333	0.813	0.813	0.788	0.812		0.802		0.814	0.82	0.779	0.7905	0.788	0.836	0.78566667	0.793	0.801
5am	Respiratory Exchange Ratio (RER)	0.8015		0.77966667	0.784	0.78533333	0.81933333	0.806	0.837	0.80166667	0.81866667	0.81633333		0.79533333		0.84566667	0.79966667	0.808	0.77466667	0.78266667	0.833	0.787	0.831	0.797
6am	Respiratory Exchange Ratio (RER)	0.80966667		0.79833333	0.77133333	0.792	0.78733333	0.83	0.84033333	0.80366667	0.80666667	0.82966667		0.808		0.819	0.80633333	0.81366667	0.78266667	0.77066667	0.8445	0.796	0.816	0.79233333
7am	Respiratory Exchange Ratio (RER)	0.78266667		0.768	0.75166667	0.76033333	0.78366667	0.80366667	0.79166667	0.81233333	0.776	0.816		0.80366667		0.81233333	0.8165	0.757	0.76133333	0.775	0.83366667	0.76533333	0.817	0.79766667
8am	Respiratory Exchange Ratio (RER)	0.81333333		0.76233333	0.757	0.806	0.8205	0.808	0.79166667	0.845	0.778	0.812		0.802		0.8025	0.802	0.75966667	0.7955	0.77	0.81966667	1.4505*	0.793	0.789
9am	Respiratory Exchange Ratio (RER)	0.82		0.76966667	0.743	0.803	0.87766667	0.86866667	0.5205*	0.778	0.75966667	0.791		0.592*		0.82033333	0.8	0.774	0.81533333	0.51266667*	0.847	0.75833333	0.78433333	0.784
AUC (11am to 5pm)		4.63	4.804	4.63	4.694	4.699	4.83	4.729	4.818	4.786	4.772	4.736		4.764	4.521	4.962	4.803	4.571	4.541	4.713	4.912	4.753	4.72	4.741
Outliers*
Gaps during daily readings resulted from unexpected computer updates
