# Supplementary material for: Acute exogenous acyl-GIP treatment enhances lipid handling and fatty acid oxidation by involving brown fat
Source: EMBO Rep. 2025 Sep 22;26(21):5154–71. doi: 10.1038/s44319-025-00582-7 (PMC12592529; doi:10.1038/s44319-025-00582-7)
Supplement: Supplementary file 6 — Source data Fig. 4 [file 44319_2025_582_MOESM6_ESM.zip › Figure 4/fig 4h.csv]

	Treatment	PBS																												Acyl-GIP
	Mouse	1	2	3	4	5	6	7	8	9	10	11	12	13	14	15	16	17	18	19	20	21	22	23	24	25	26			1	2	3	4	5	6	7	8	9	10	11	12	13	14	15	16	17	18	19	20
4am	Fatty Acid Oxidation (kcal/hr)	0.37648889	0.33937037	0.2864	0.35447778	0.33896296	0.3922963	0.357	0.3575	0.33066667	0.41436667	0.33077778								0.40466667	0.43828148	0.44394444			0.4522	0.3342	0.35891667			0.29296667	0.35933333	0.2726	0.34531852	0.4030963	0.35186667	0.41493333	0.336175	0.33683333	0.34466667	0.3944	0.40820741							0.41588889	0.38306667
5am	Fatty Acid Oxidation (kcal/hr)	0.37015185	0.35688519	0.3877963	0.31365	0.33276296	0.44318519	0.390975	0.33855556	0.33106667	0.44613333	0.31544445								0.38557037	0.39866667	0.4472			0.4816	0.34111667	0.35583333			0.30203333	0.32666667	0.33188889	0.25586667	0.3537	0.33245	0.39943333	0.35133333	0.31875	0.28718148	0.335	0.31881481							0.4148	0.42562963
6am	Fatty Acid Oxidation (kcal/hr)	0.3743037	0.3132	0.3294	0.33666667	0.31033333	0.44938333	0.38380371	0.32572222	0.27275926	0.40434815	0.34142222								0.39892222	0.4009	0.48601482			0.41728889	0.39708889	0.31288889			0.25923704	0.37444445	0.25301667	0.29072593	0.35167407	0.34155556	0.39505185	0.31111482	0.36698148	0.32488889	0.33201482	0.30647407							0.33135185	0.3392
7am	Fatty Acid Oxidation (kcal/hr)	0.39445	0.36385185	0.28666667	0.30906667	0.31038519	0.40285926	0.31828148	0.32269259	0.34738889	0.37127037	0.279825								0.35445	0.32521482	0.40516667			0.36646667	0.28964444	0.35973333			0.34682963	0.39	0.2944	0.32397037	0.29162963	0.33214445	0.42178889	0.34329167	0.30056667	0.32788889	0.399	0.2332							0.3094	0.37375556
8am	Fatty Acid Oxidation (kcal/hr)	0.34244445	0.2743963	0.28542222	0.24387778	0.317577777*	0.43985926*	0.31753333	0.27206667	0.24	0.3605	0.29034074								0.37851852	0.36804444	0.36457037			0.35121482	0.3381	0.35156667			0.2882	0.35635556	0.29281482	0.22997778	0.299	0.31075556	0.41988333	0.27740741	0.3165	0.3081	0.39611111	0.30714074							0.41697037	0.40042963
9am	Fatty Acid Oxidation (kcal/hr)	0.5624	0.3255	0.274725	0.261	0.4178963	0.519225	0.429362963*	0.50511852	0.42366667	0.45576667	0.42503704					1.77395*	0.3349	0.26416667	1.218148148*	0.44635556	0.36096667	0.294	0.36736667	0.546	0.38915556	0.40904815			0.41416667	0.399*	0.29127778	0.19661667	0.413	0.4879	0.21666667	0.3216	0.40415	0.26133333	0.552118519*	0.3408				0.40768333	0.34	0.289575	0.44565926	0.41653333
10am	Fatty Acid Oxidation (kcal/hr)	0.44697037	0.4375	0.4264963	0.3638	0.391375	0.36874815	0.41564445	0.298	0.38193333	0.3907037	0.422275					0.41248148	0.43011111	0.47146667	0.36608148	0.365025	0.47528148	0.51022222	0.42324444	0.43737778	0.39386667	0.42855556			0.33493333	0.33290833	0.33275	0.34208889	0.35994445	0.37981481	0.39453333	0.33376667	0.34477778	0.31731111	0.36808148	0.3558				0.485	0.49531111	0.55738889	0.40491667	0.409425
11am	Fatty Acid Oxidation (kcal/hr)	0.36696667	0.38873333	0.34311111	0.3234	0.35354074	0.38133333	0.37947778	0.29370833	0.3871	0.37806667	0.35931111	0.48986667	0.41823704	0.44672222	0.45670833	0.3894	0.3792	0.402	0.34495833	0.34113333	0.46411852	0.48287407	0.41414074	0.37547778	0.36281482	0.37001852			0.34125	0.34445185	0.36722222	0.36581481	0.38041481	0.44468519	0.46105556	0.336875	0.36196296	0.31241482	0.3704	0.358625	0.40579259	0.45916667	0.41906667	0.40883333	0.39851111	0.4536	0.38234815	0.3536
12pm	Fatty Acid Oxidation (kcal/hr)	0.27032593	0.35994445	0.29249259	0.296175	0.32524815	0.35933333	0.3402	0.30809259	0.29866667	0.36407778	0.34733333	0.50714074	0.37021667	0.3975	0.43519259	0.4257	0.34566667	0.38844444	0.30722222	0.35614815	0.44697037	0.41103333	0.39726667	0.326	0.29458333	0.321125			0.3127963	0.34884445	0.3515	0.34338148	0.38602963	0.42280833	0.46806667	0.35742963	0.34755556	0.31319167	0.37563704	0.34027407	0.3608	0.48827778	0.40838519	0.35993704	0.428375	0.43744444	0.2997037	0.36236296
1pm	Fatty Acid Oxidation (kcal/hr)	0.2576	0.3077037	0.24658333	0.29081481	0.335775	0.3225	0.3619	0.30235185	0.26659259	0.30385185	0.32606667	0.4267	0.41835185	0.33203704	0.38971111	0.41314074	0.32894074	0.40568889	0.26846296	0.36738333	0.354875	0.4114	0.34865185	0.36153333	0.33244444	0.2772			0.31523333	0.38868519	0.35035	0.35688333	0.3822	0.46593333	0.444	0.36232593	0.3498	0.30228889	0.37246667	0.28668889	0.4235	0.46464444	0.45044074	0.41946667	0.38345185	0.45434074	0.33303704	0.29025185
2pm	Fatty Acid Oxidation (kcal/hr)	0.220875	0.2765	0.28864815	0.31468889	0.33537778	0.4106963	0.35666667	0.26958148	0.26402963	0.34531481	0.30158333	0.33703704	0.32975556	0.33462963	0.32586667	0.36780741	0.2996	0.39744444	0.2952	0.27834444	0.32433333	0.436	0.384	0.33022222	0.22814815	0.25226667			0.32854815	0.35945	0.35	0.38744444	0.36266667	0.45557778	0.41937037	0.34031111	0.34235185	0.31082593	0.36532593	0.35841667	0.3619	0.44522963	0.4368	0.42448148	0.35908889	0.42262222	0.38695	0.31055833
3pm	Fatty Acid Oxidation (kcal/hr)	0.26358519	0.25763333	0.33114074	0.34122222	0.32586667	0.378	0.35563333	0.24675	0.30906296	0.3724	0.31094444	0.34259259	0.30097407	0.31525	0.39311667	0.32887407	0.33701111	0.33915	0.24333333	0.30851852	0.3496	0.41634074	0.38301667	0.28871111	0.23425926	0.27206667			0.3632	0.33937778	0.37838889	0.38444445	0.3576	0.45275556	0.45859167	0.324275	0.3318	0.36668333	0.306425	0.36725926	0.35417037	0.456025	0.44733333	0.37372222	0.31646667	0.402675	0.31177778	0.27191111
4pm	Fatty Acid Oxidation (kcal/hr)	0.24765185	0.28163333	0.28426667	0.286	0.2838	0.36342222	0.37765	0.28668148	0.23963333	0.38293333	0.31922222	0.39173333	0.29218333	0.30773333	0.33929259	0.38071667	0.32116667	0.351	0.25417778	0.3052	0.31605	0.36166667	0.34527407	0.273125	0.21856667	0.30977037			0.29274074	0.34183704	0.385	0.28308333	0.36973333	0.459	0.49037037	0.37266667	0.29686667	0.30044444	0.36705185	0.30020741	0.42046667	0.42456296	0.43245185	0.3973	0.40922222	0.37828889	0.30486667	0.30222222
5pm	Fatty Acid Oxidation (kcal/hr)	0.32426667	0.2548	0.25439167	0.31146296	0.2576	0.32751667	0.31318519	0.29277407	0.28315556	0.31206667	0.33047778	0.31765926	0.33703704	0.30535556	0.37851852	0.36161852	0.35158519	0.36853333	0.24463333	0.313325	0.33195556	0.42468889	0.31292593	0.33565926	0.26937778	0.30422222			0.26448889	0.36279259	0.338675	0.31867037	0.32948148	0.39461482	0.42873704	0.38281481	0.2837963	0.2852	0.33417778	0.27898148	0.3325	0.43742222	0.44005926	0.36833333	0.35184444	0.40026667	0.30860741	0.25871667
6pm	Fatty Acid Oxidation (kcal/hr)	0.27874167	0.23868889	0.28474074	0.28256667	0.32813333	0.33047778	0.34423704	0.26454074	0.29138519	0.40548148	0.2576	0.3502	0.31646667	0.33101852	0.32101667	0.35573333	0.33555556	0.38093704	0.2715	0.29818148	0.3828	0.38683333	0.3198963	0.28494444	0.2712963	0.30025926			0.26155556	0.3105	0.33345185	0.33265556	0.34014815	0.31085185	0.49036296	0.30670833	0.34674074	0.26858148	0.2516	0.354025	0.28722963	0.48302222	0.42146667	0.37242593	0.33183333	0.34596667	0.37145	0.27349259
7pm	Fatty Acid Oxidation (kcal/hr)	0.26864444	0.2505	0.31292593	0.32877778	0.33583333	0.40515556	0.37004167	0.32293333	0.2919	0.38719167	0.37022222	0.47004444	0.35419259	0.3488	0.33882222	0.39547407	0.36503333	0.35476667	0.34444444	0.34833333	0.33811111	0.4151	0.3939	0.30400741	0.285975	0.264			0.29846667	0.2874963	0.33173333	0.40324444	0.32834074	0.39087407	0.477	0.41805556	0.31380741	0.34193333	0.29362222	0.32952222	0.3666	0.459	0.40870741	0.37540741	0.36994167	0.41518519	0.3973037	0.30026667
8pm	Fatty Acid Oxidation (kcal/hr)	0.30503704	0.30296667	0.36833333	0.3938	0.33525926	0.43963333	0.4312	0.35888889	0.29399259	0.38524445	0.35013333	0.44265833	0.3892	0.39832593	0.43004445	0.43973333	0.38266667	0.41173333	0.33685556	0.36554074	0.47836667	0.4032	0.36955926	0.3706	0.34755556	0.41148148			0.32259259	0.33743333	0.32772593	0.365925	0.36941667	0.45959167	0.51666667	0.3861963	0.35325	0.31733333	0.34075556	0.34281481	0.41811852	0.44841481	0.43048889	0.42	0.35851852	0.47531852	0.44815556	0.34575185
9pm	Fatty Acid Oxidation (kcal/hr)	0.30637037	0.3424	0.40088889	0.35874074	0.29503333	0.43303704	0.39176296	0.31847407	0.3801	0.41037407	0.44375	0.49095926	0.45364815	0.42082222	0.47259259	0.44577778	0.35328519	0.38133333	0.40733333	0.371475	0.44717037	0.46307778	0.43588148	0.34804444	0.33568889	0.4006963			0.33448889	0.37088333	0.37308333	0.48245185	0.3705963	0.39232222	0.49936667	0.3538	0.34113333	0.36911111	0.34725926	0.39464445	0.38814444	0.48275926	0.46105556	0.4103037	0.39603704	0.42302963	0.466725	0.363
10pm	Fatty Acid Oxidation (kcal/hr)	0.39	0.38604444	0.38818889	0.3692963	0.38744815	0.47400741	0.42534074	0.34146667	0.37051852	0.416	0.41703704	0.70975556	0.4047	0.37001852	0.43335	0.45487407	0.35598889	0.4356	0.3752	0.38461111	0.4851	0.41884444	0.37577778	0.38023704	0.37049259	0.36151111			0.376475	0.39243333	0.39533333	0.36705185	0.37009259	0.39853333	0.4782037	0.34191667	0.38087037	0.33947037	0.40030833	0.378	0.356	0.497725	0.433125	0.4102	0.37791852	0.3861	0.4096	0.3476
11pm	Fatty Acid Oxidation (kcal/hr)	0.46721482	0.3738	0.39902222	0.359975	0.36977778	0.40607778	0.478	0.32011852	0.428925	0.45948889	0.40425926	0.58731111	0.33973333	0.35726667	0.31466667	0.4615	0.334375	0.38701111	0.362	0.3596037	0.40994444	0.42797037	0.4116	0.39457407	0.40185	0.30795833			0.3247	0.3895	0.39633333	0.38728148	0.31574074	0.44000833	0.52705	0.35911111	0.39621111	0.37916667	0.40714074	0.36077778	0.3817	0.44961481	0.38438889	0.42178889	0.42333333	0.40251111	0.37981482	0.36605556
12am	Fatty Acid Oxidation (kcal/hr)	0.35574815	0.32154815	0.36091667	0.33236667					0.34501852	0.42495926	0.38571852	0.56816667	0.39483704	0.38044444	0.33221482	0.39502222	0.37025185	0.37931111	0.4204037	0.389025	0.42055833	0.431225	0.33015556	0.34891667	0.33047778	0.36581482			0.38344444	0.39981482	0.34845	0.33495					0.34475	0.29902963	0.37084445	0.34493333	0.33121482	0.41725185	0.36457037	0.4	0.48315926	0.40302593	0.37644444	0.3328
1am	Fatty Acid Oxidation (kcal/hr)	0.318	0.3416	0.38646667	0.34626667					0.35594074	0.42594444	0.35845	0.45881481	0.32285556	0.34621481	0.30871852	0.42525185	0.37071482	0.3864	0.36033333	0.38997778	0.36764444	0.43277778	0.36503704	0.36968148	0.34782222	0.34807407			0.34337037	0.35243333	0.35888889	0.34055556					0.33773333	0.28884445	0.34154445	0.36493333	0.31875556	0.46464445	0.34765	0.46370371	0.43037037	0.39666667	0.41535	0.35793333
2am	Fatty Acid Oxidation (kcal/hr)	0.30718519	0.26965926	0.37475556	0.32728889					0.31176667	0.44733333	0.36226667	0.48374074	0.33244444	0.371175	0.371825	0.48213333	0.35686667	0.393	0.35865185	0.34057778	0.3708963	0.3687037	0.4488	0.36874074	0.32325185	0.33745			0.3795	0.37389259	0.387	0.36151111					0.28504444	0.31983333	0.26535	0.36226667	0.39045926	0.465475	0.33154074	0.43048148	0.464325	0.36583333	0.42466667	0.33154074
3am	Fatty Acid Oxidation (kcal/hr)	0.28031852	0.29278148	0.31248889	0.3724					0.29846667	0.3905037	0.34136667	0.36083333	0.34116667	0.36254815	0.28301852	0.4032	0.365	0.40935556	0.35213333	0.35297778	0.35	0.373	0.38503704	0.31605833	0.2506	0.3213			0.33426667	0.31176667	0.39715185	0.31201667					0.3102	0.34101111	0.26222222	0.37257778	0.34425833	0.42495926	0.30641482	0.4454	0.4765037	0.37675556	0.40831852	0.33611482
4am	Fatty Acid Oxidation (kcal/hr)	0.29217778	0.283725	0.33893333	0.312					0.384	0.43606667	0.32801111	0.48228519	0.39646667	0.35251111	0.30497778	0.46071111	0.3516963	0.38764444	0.37656296	0.2891	0.39417778	0.38094815	0.37808889	0.39115556	0.3035	0.31318519			0.3414	0.36068148	0.3843	0.31957037					0.32437037	0.38277778	0.25511111	0.3349	0.35287037	0.40841111	0.3054	0.49036296	0.47593333	0.38479259	0.38435556	0.3528
5am	Fatty Acid Oxidation (kcal/hr)	0.2853	0.31158519	0.31551111	0.34284444					0.29524445	0.4009	0.41708333	0.51114815	0.3008	0.37774074	0.31803333	0.41674074	0.41240741	0.3720963	0.37311667	0.30146667	0.3912	0.41387778	0.45038889	0.32269259	0.36794444	0.3211			0.33828519	0.406	0.36296296	0.26293333					0.31437778	0.32788889	0.2964	0.35841667	0.38218519	0.36334074	0.3509	0.43039259	0.40925926	0.43920833	0.403	0.29498889
6am	Fatty Acid Oxidation (kcal/hr)	0.30696296	0.27617778	0.33211111	0.31188148					0.3125	0.3515	0.35998519	0.41953333	0.3831963	0.40608333	0.30811111	0.41428889	0.3737	0.416	0.37266667	0.3547037	0.41884444	0.43274074	0.401625	0.35934074	0.37613333	0.23819167			0.275525	0.33102222	0.40146296	0.2842					0.29082963	0.25735833	0.28328148	0.34792222	0.3411	0.442125	0.33081852	0.42453704	0.380275	0.39175556	0.39794444	0.33691852
7am	Fatty Acid Oxidation (kcal/hr)	0.29785926	0.31007407	0.34626667	0.32110833					0.3266963	0.39688889	0.3822	0.4032	0.34155	0.34442963	0.31713333	0.41906667	0.34853704	0.38562963	0.31444444	0.34844444	0.38956667	0.4687	0.34973333	0.33821667	0.3155	0.34038889			0.34257778	0.35197778	0.34953704	0.30150833					0.32925	0.343	0.29173333	0.3256	0.2958	0.4325	0.27295556	0.403125	0.35555556	0.41868889	0.4142	0.34368889
8am	Fatty Acid Oxidation (kcal/hr)	0.25504444	0.27676667	0.3144	0.3196					0.27388148	0.37382222	0.36053333	0.37333333	0.32758519	0.34985926	0.29968889	0.416	0.35072593	0.35502963	0.28853333	0.33038333	0.33844074	0.38087778	0.34734815	0.30274074	0.25874074	0.29793333			0.32358519	0.32353333	0.28435	0.31803704					0.30911111	0.32526667	0.3042	0.3547037	0.30955556	0.42032593	0.30292222	0.38455926	0.37027778	0.32933333	0.36575	0.35105
9am	Fatty Acid Oxidation (kcal/hr)	0.2324	0.24574815	0.24998889	0.30492963					0.28895833	0.27878333	0.26058148	0.57066667	0.484	0.05084444	0.32608333	0.39608889	0.36740741	0.36128333	0.3478	0.36175556	0.38225185	0.56917037	0.4425	0.3444	0.27824074	0.34642963			0.31429167	0.31111111	0.25911111	0.24005556					0.39808889	0.32266667	0.24115	0.30628333	0.35997778	0.33733333	0.29956667	0.425425	0.44683704	0.2934	0.3706	0.37644444
AUC (11am to 5pm)		1.606	1.805	1.742	1.846	1.912	2.188	2.138	1.707	1.713	2.114	1.95	2.409	2.089	2.063	2.301	2.292	1.998	2.267	1.663	1.943	2.19	2.49	2.222	1.935	1.624	1.77			1.915	2.132	2.168	2.097	2.213	2.676	2.725	2.117	1.991	1.892	2.139	1.972	2.29	2.727	2.605	2.363	2.272	2.522	1.982	1.843
Outliers*
Gaps during daily readings resulted from unexpected computer updates
[truncated: 6 more columns]
