# Supplementary material for: Acute exogenous acyl-GIP treatment enhances lipid handling and fatty acid oxidation by involving brown fat
Source: EMBO Rep. 2025 Sep 22;26(21):5154–71. doi: 10.1038/s44319-025-00582-7 (PMC12592529; doi:10.1038/s44319-025-00582-7)
Supplement: Supplementary file 6 — Source data Fig. 4 [file 44319_2025_582_MOESM6_ESM.zip › Figure 4/fig 4i.csv]

	Treatment	PBS												Acyl-GIP
	Mouse	1	2	3	4	5	6	7	8	9	10	11		1	2	3	4	5	6	7	8	9	10	11
4am	Fatty Acid Oxidation (kcal/hr)	0.38548333	0.3432	0.39831481				0.2784	0.38056667		0.37442222	0.38085185		0.3302	0.39013333	0.2365963	0.27325926				0.32788333			0.36562963
5am	Fatty Acid Oxidation (kcal/hr)	0.4012	0.39370741	0.33078333				0.37248148	0.3587		0.3484963	0.37406667		0.3432	0.47056667	0.27434815	0.27634444				0.33183333			0.39163704
6am	Fatty Acid Oxidation (kcal/hr)	0.3807	0.31795556	0.38873333				0.35518519	0.36444444		0.32085	0.34191667		0.31792593	0.414	0.266	0.31633333				0.3264			0.382025
7am	Fatty Acid Oxidation (kcal/hr)	0.39608333	0.31733333	0.35764444				0.31413333	0.3828		0.29902963	0.33009259		0.30053333	0.40988148	0.22777778	0.253				0.3234			0.33200741
8am	Fatty Acid Oxidation (kcal/hr)	0.35078889	0.41626667	0.29133333				0.33325	0.43828889		0.3216963	0.3389037		0.3032	0.25718519	0.25133333	0.29645				0.27380833			0.303
9am	Fatty Acid Oxidation (kcal/hr)	0.33327407	0.40428889	0.66015			0.35872222	0.42299259	0.45435	0.47185185	0.43791111	0.46623333		0.418681481*	0.43306667	0.29035556	0.3094		0.54562963*	0.5532	0.27502222	0.4636	0.45932222	0.4571
10am	Fatty Acid Oxidation (kcal/hr)	0.41602963	0.4346	0.45878519			0.348975	0.36057778	0.41505556	0.41125	0.427	0.39657037		0.34907407	0.427825	0.2413	0.26664815		0.4356	0.4674	0.31634074	0.40791667	0.36995	0.43598333
11am	Fatty Acid Oxidation (kcal/hr)	0.381	0.36111111	0.38333333	0.37553333	0.42783333	0.32307407	0.33672222	0.37355	0.34896296	0.32022222	0.41414074		0.33207778	0.38186296	0.23094815	0.286	0.34564445	0.38812593	0.37978519	0.3243	0.36407778	0.41025185	0.3624
12pm	Fatty Acid Oxidation (kcal/hr)	0.34542222	0.33833333	0.33245833	0.3033037	0.35520741	0.34171852	0.31468333	0.28551482	0.32272222	0.29622222	0.37555556		0.29395833	0.41434074	0.20906667	0.27388148	0.34352593	0.41364074	0.39808889	0.30702222	0.35497778	0.4164	0.38601111
1pm	Fatty Acid Oxidation (kcal/hr)	0.32777778	0.32239259	0.30509259	0.32938889	0.34635833	0.30525	0.31891111	0.28571111	0.32828519	0.28302222	0.317475		0.31082222	0.44433333	0.2534	0.24636667	0.378	0.38237037	0.39333333	0.25562963	0.3215	0.38025	0.36575
2pm	Fatty Acid Oxidation (kcal/hr)	0.34939259	0.300375	0.32070741	0.26255	0.3475	0.30517407	0.25861111	0.25277778	0.3706	0.32093333	0.32658889		0.35041111	0.41241667	0.24814815	0.2630963	0.35676667	0.4116	0.33488889	0.25682222	0.31520833	0.35534074	0.32954444
3pm	Fatty Acid Oxidation (kcal/hr)	0.36023333	0.31603704	0.31191111	0.30841111	0.30125926	0.28338519	0.2882	0.31416667	0.34017778	0.2288	0.30986667		0.31319167	0.37377778	0.22324815	0.256	0.32142222	0.36544444	0.30824444	0.21645	0.3066	0.36865926	0.28933333
4pm	Fatty Acid Oxidation (kcal/hr)	0.32596296	0.35611111	0.31365	0.30474074	0.35512963	0.26246667	0.2678963	0.2693037	0.2955037	0.26058519	0.27740741		0.27202593	0.37068148	0.22503704	0.33949259	0.33101852	0.35533333	0.31611111	0.23955556	0.27854815	0.3234	0.28648148
5pm	Fatty Acid Oxidation (kcal/hr)	0.32943704	0.32302222	0.33691852	0.2444	0.296525	0.2924	0.30984074	0.2829	0.30005	0.22213333	0.258125		0.26388889	0.3968	0.23829167	0.26191667	0.35955	0.39636667	0.3706	0.2407037	0.26905185	0.2961	0.2958
6pm	Fatty Acid Oxidation (kcal/hr)	0.3002	0.3528	0.32639259	0.34986667	0.34711482	0.3266963	0.30848889	0.3055	0.34883333	0.30991111	0.25694444		0.2728	0.39271111	0.22914815	0.28326667	0.3385	0.37544445	0.29780741	0.25740741	0.3224	0.31277778	0.29337778
7pm	Fatty Acid Oxidation (kcal/hr)	0.3571037	0.33864444	0.35467778	0.30177778	0.37334815	0.32519259	0.3312	0.34192593	0.3558	0.24218519	0.32677037		0.29025	0.41066667	0.28148148	0.27312222	0.36065185	0.37814074	0.44038519	0.292875	0.32612222	0.3304	0.31628148
8pm	Fatty Acid Oxidation (kcal/hr)	0.3218963	0.33755556	0.39013333	0.33081482	0.39601852	0.336	0.35591111	0.41471111	0.38923704	0.33	0.392		0.26755556	0.39822222	0.25906667	0.292	0.40559167	0.39355556	0.3332	0.29601852	0.34626667	0.39216667	0.3632
9pm	Fatty Acid Oxidation (kcal/hr)	0.37331111	0.35766667	0.41980741	0.3973	0.37766667	0.39736667	0.4009	0.45093333	0.401	0.31098333	0.39621482		0.33835185	0.49405	0.31333333	0.28915185	0.40596667	0.42726667	0.40793704	0.31014815	0.37145	0.39253333	0.4294
10pm	Fatty Acid Oxidation (kcal/hr)	0.4131	0.41005926	0.4781	0.43332222	0.40644445	0.33195556	0.37447407	0.4212	0.36311111	0.32016667	0.37722593		0.37345185	0.44191111	0.30462222	0.27957407	0.319	0.44961481	0.41026667	0.31208333	0.35966667	0.39243333	0.38044444
11pm	Fatty Acid Oxidation (kcal/hr)	0.43466667	0.39644444	0.40986667	0.37380741	0.40922222	0.34798519	0.33891667	0.37387778	0.36088889	0.25875556	0.41316667		0.31745833	0.41433333	0.3146963	0.30571852	0.32338519	0.40516296	0.45838889	0.31977407	0.33834074	0.40437778	0.36855185
12am	Fatty Acid Oxidation (kcal/hr)	0.38739259		0.45028148	0.40085926	0.34935	0.32416667	0.35195926	0.39597778	0.34132963	0.3450963	0.4181		0.35933333		0.39330833	0.3162	0.3626	0.37116667	0.40441667	0.29388889	0.3277963	0.445325	0.353925
1am	Fatty Acid Oxidation (kcal/hr)	0.40885185		0.45442222	0.4141	0.33973333	0.31634074	0.35722222	0.36191482	0.350425	0.30286667	0.40343333		0.30174815		0.26385185	0.31424445	0.27806667	0.37145	0.39172222	0.28459259	0.3965	0.38572222	0.40622593
2am	Fatty Acid Oxidation (kcal/hr)	0.40511667		0.40338889	0.36780741	0.35643333	0.33253333	0.29180833	0.35243333	0.31255556	0.30288889	0.39355556		0.3344		0.28513333	0.29893333	0.34888889	0.42632222	0.4508	0.28708333	0.3266	0.4148	0.32308889
3am	Fatty Acid Oxidation (kcal/hr)	0.37235556		0.4294	0.29768889	0.37319259	0.3968	0.38394074	0.33004444	0.3712	0.32482963	0.38904444		0.34188889		0.31544445	0.30546667	0.35248148	0.33235185	0.44398148	0.27146667	0.32548889	0.40174444	0.35020741
4am	Fatty Acid Oxidation (kcal/hr)	0.35081481		0.40622963	0.36866667	0.37893333	0.38448333	0.32678148	0.31166667	0.34283333	0.31093333	0.3572		0.3344		0.248	0.33	0.40516667	0.43645833	0.36746667	0.28062222	0.40723333	0.3864	0.28523333
5am	Fatty Acid Oxidation (kcal/hr)	0.33414167		0.40884074	0.348	0.41263704	0.37337778	0.36644444	0.30426667	0.34377778	0.28811852	0.36121111		0.31382222		0.23321481	0.29382222	0.32853333	0.37054815	0.44674074	0.25977778	0.39405	0.338	0.36991111
6am	Fatty Acid Oxidation (kcal/hr)	0.31722222		0.38092593	0.37094815	0.37671111	0.35208148	0.30883333	0.2944963	0.3883037	0.26851852	0.31984815		0.3072		0.26546667	0.33138519	0.31262593	0.42259259	0.41025185	0.27471667	0.3604	0.37004444	0.29534815
7am	Fatty Acid Oxidation (kcal/hr)	0.38637037		0.35573333	0.3587037	0.37281482	0.3918037	0.30977037	0.32175926	0.32528889	0.33102222	0.322		0.33158519		0.2815	0.2936	0.29565	0.34739259	0.40125	0.24210741	0.38068148	0.3172	0.31249259
8am	Fatty Acid Oxidation (kcal/hr)	0.26340741		0.3565	0.3564	0.3201	0.28121667	0.31146667	0.31481482	0.33066667	0.2923	0.27991111		0.3124		0.2765	0.2948	0.37919259	0.34424167	0.38588889	0.29654815	-0.3679083*	0.47265	0.3165
9am	Fatty Acid Oxidation (kcal/hr)	0.258		0.34805926	0.24843333	0.36116667	0.14815926	0.1648963	0.46351667*	0.40946667	0.31777407	0.40174444		0.4624*		0.28746667	0.32444445	0.48966667	0.26058519	0.60104444*	0.2091	0.41351852	0.42174815	0.3528
AUC (11am to 5pm)		2.064	1.975	1.944	1.818	2.068	1.806	1.772	1.736	1.982	1.661	1.943		1.838	2.405	1.394	1.653	2.083	2.321	2.126	1.558	1.893	2.197	1.986
Outliers*
Gaps during daily readings resulted from unexpected computer updates
