# Supplementary material for: Acute exogenous acyl-GIP treatment enhances lipid handling and fatty acid oxidation by involving brown fat
Source: EMBO Rep. 2025 Sep 22;26(21):5154–71. doi: 10.1038/s44319-025-00582-7 (PMC12592529; doi:10.1038/s44319-025-00582-7)
Supplement: Supplementary file 6 — Source data Fig. 4 [file 44319_2025_582_MOESM6_ESM.zip › Figure 4/fig 4j.csv]

Treatment	PBS						Acyl-GIP
Mouse	1	2	3	4	5		1	2	3	4	5	6	7	8
Food intake (g) 0 hours	0	0	0	0	0		0	0	0	0	0	0	0	0
Food intake (g) 1 hours	0.4	0.3	0.5	0.4	0.2		0.6	0.5	0.3	0.4	0.3	0.3	0	0.1
Food intake (g) 2 hours	0.5	0.5	0.7	0.7	0.2		1.2	0.8	0.5	0.6	0.3	0.3	0	0.1
Food intake (g) 4 hours	0.8	0.7	1.2	0.8	0.5		1.7	1.1	0.6	0.7	0.3	0.6	0.2	0.3
Food intake (g) 6 hours	0.9	0.8	1.5	1	0.6		2.1	1.2	0.8	1.1	0.5	0.6	0.4	0.5
Food intake (g) 8 hours	1	1	1.7	1.3	0.7		2.1	1.4	1	1.2	0.6	0.6	0.4	0.5
Food intake (g) 24 hours	3.5	3.5	3.7	3.5	3.6		3.6	4.1	3.5	3.9	3.2	3.3	3	2.9
