# Supplementary material for: Acute exogenous acyl-GIP treatment enhances lipid handling and fatty acid oxidation by involving brown fat
Source: EMBO Rep. 2025 Sep 22;26(21):5154–71. doi: 10.1038/s44319-025-00582-7 (PMC12592529; doi:10.1038/s44319-025-00582-7)
Supplement: Supplementary file 7 — Figure EV1, 2, 3 Source Data [file 44319_2025_582_MOESM7_ESM.zip]

Archive with 18 entries (17 files):
- EV Figures 1, 2, 3/
- EV Figures 1, 2, 3/fig ev1a.csv
- EV Figures 1, 2, 3/fig ev1b.csv
- EV Figures 1, 2, 3/fig ev1c.csv
- EV Figures 1, 2, 3/fig ev1d.csv
- EV Figures 1, 2, 3/fig ev1e.csv
- EV Figures 1, 2, 3/fig ev1f.csv
- EV Figures 1, 2, 3/fig ev1g.csv
- EV Figures 1, 2, 3/fig ev1h.csv
- EV Figures 1, 2, 3/fig ev1i.csv
- EV Figures 1, 2, 3/fig ev1j.csv
- EV Figures 1, 2, 3/fig ev1k.csv
- EV Figures 1, 2, 3/fig ev2a-p.csv
- EV Figures 1, 2, 3/fig ev2q.csv
- EV Figures 1, 2, 3/fig ev3a.csv
- EV Figures 1, 2, 3/fig ev3b.csv
- EV Figures 1, 2, 3/fig ev3c.csv
- EV Figures 1, 2, 3/fig ev3d.csv
