# Supplementary material for: Acute exogenous acyl-GIP treatment enhances lipid handling and fatty acid oxidation by involving brown fat
Source: EMBO Rep. 2025 Sep 22;26(21):5154–71. doi: 10.1038/s44319-025-00582-7 (PMC12592529; doi:10.1038/s44319-025-00582-7)
Supplement: Supplementary file 7 — Figure EV1, 2, 3 Source Data [file 44319_2025_582_MOESM7_ESM.zip › EV Figures 1, 2, 3/fig ev1b.csv]

Diet	Regular Chow																	High Fat
Mouse	1	2	3	4	5	6	7	8	9	10	11	12	13	14	15	16		1	2	3	4	5	6	7	8	9	10	11	12	13	14	15	16	17	18	19	20	21	22	23	24	25	26	27	28	29	30	31	32
Fat mass (g)	3.313	4.223	3.373	4.232	4.874	4.05	3.928	7.75	7.839	5.824	7.644	7.797	3.8	4.166	4.496	3.885		28.738	21.095	19.04	23.427	17.821	23.757	26.962	26.923	25.426	26.198	25.467	20.42	18.699	23.148	25.472	24.416	24.498	19.872	22.498	22.71	20.981	12.599	17.511	22.95	20.144	15.505	23.503	26.589	11.571	22.623	25.138	17.761
Lean mass (g)	25.536	25.202	26.626	23.077	26.687	24.872	23.733	25.041	23.878	22.31	26.905	25.499	24.34	24.344	23.739	26.522		25.272	28.333	32.044	28.581	25.898	31.609	26.808	27.815	26.407	30.384	27.944	28.692	29.608	27.759	28.075	30.337	31.665	28.029	27.417	28.73	24.628	24.208	24.023	26.031	24.537	21.252	23.04	25.422	23.948	25.122	25.477	23.017
[truncated: 4 more columns]
