# Supplementary material for: Acute exogenous acyl-GIP treatment enhances lipid handling and fatty acid oxidation by involving brown fat
Source: EMBO Rep. 2025 Sep 22;26(21):5154–71. doi: 10.1038/s44319-025-00582-7 (PMC12592529; doi:10.1038/s44319-025-00582-7)
Supplement: Supplementary file 7 — Figure EV1, 2, 3 Source Data [file 44319_2025_582_MOESM7_ESM.zip › EV Figures 1, 2, 3/fig ev1c.csv]

Diet	Regular Chow																	High Fat
Mouse	1	2	3	4	5	6	7	8	9	10	11	12	13	14	15			1	2	3	4	5	6	7	8	9	10	11	12	13	14	15	16	17	18	19	20	21	22	23	24	25	26	27	28	29	30	31	32
Fasting Blood Glucose (mmol/L)	6.8	8.1	7.7	10.5	9.7	8.5	10.4	6.3	7.2	6.5	9	8.6	7.8	8.2	6.5			13	13.8	12.9	10.3	8.5	11.7	9.6	12	12.5	15.5	10.8	12.8	13.8	9.4	7.7	9.1	12.9	11.3	11.8	13.7	16.2	8.1	9.5	10.6	10.5	10.9	13.4	7.1	9.7	12.1	12	16.2
