# Supplementary material for: Acute exogenous acyl-GIP treatment enhances lipid handling and fatty acid oxidation by involving brown fat
Source: EMBO Rep. 2025 Sep 22;26(21):5154–71. doi: 10.1038/s44319-025-00582-7 (PMC12592529; doi:10.1038/s44319-025-00582-7)
Supplement: Supplementary file 7 — Figure EV1, 2, 3 Source Data [file 44319_2025_582_MOESM7_ESM.zip › EV Figures 1, 2, 3/fig ev1d.csv]

Treatment	PBS							0.3 nmol/kg								1 nmol/kg							10 nmol/kg
Mouse	1	2	3	4	5	6	7	1	2	3	4					1	2	3	4	5			1	2	3	4
Baseline TGs (mg/dL)	46.6	53.3	37.9	79.25	44.75	88.875	78.25	47	44.9	57.5	34					87.7	29.6	43.8	90.5	90.375			50.7	46	56.6	47.4
1 hr TGs (mg/dL)	52.5	80.5	131.9	168.125	154.25	99.75	107.25	91.3	60	211.8	63.8					97.2	85.8	83	83	69.375			102.6	90.4	54.6	68.7
2 hr TGs (mg/dL)	109.4	142.3	262.7	179.25	110.875	131.75	104	140.9	74.4	108.6	46.5					87.7	59.3	56.1	74.125	51.25			71.9	85.2	51.7	58
3 hr TGs (mg/dL)	40.5	89.4	183.2	106.25	122.75	84.5	96.125	81.2	52.3	32.5	37.6					45.6	41.4	49.1	68.5	59			65.9	45.6	56.6	62.1
AUC	205.5	294.2	505.2	440.1	348.9	318.2	298.4	296.3	183	365.4	146.1					251.6	180.6	185.6	236.6	195.3			232.8	221.4	162.9	181.5
