# Supplementary material for: Acute exogenous acyl-GIP treatment enhances lipid handling and fatty acid oxidation by involving brown fat
Source: EMBO Rep. 2025 Sep 22;26(21):5154–71. doi: 10.1038/s44319-025-00582-7 (PMC12592529; doi:10.1038/s44319-025-00582-7)
Supplement: Supplementary file 7 — Figure EV1, 2, 3 Source Data [file 44319_2025_582_MOESM7_ESM.zip › EV Figures 1, 2, 3/fig ev1e.csv]

Treatment		PBS							0.3 nmol/kg								1 nmol/kg							10 nmol/kg
Mouse		1	2	3	4	5	6	7	1	2	3	4					1	2	3	4	5			1	2	3	4
Baseline	glucose (mmol/L)	10.8	13	12.2	11.5				13	14.5	11.2	12.4					10.7	10.4	12.1	12.4				12.2	12.4	12.5	10.5
10 min	glucose (mmol/L)	22.4	28.6	22.9	26.3				19	22.6	21.5	22.7					15.5	13.3	18.8	11.7				21.6	15.3	12.3	11.3
20 min	glucose (mmol/L)	29.2	33.3	29.3	30.7				26.9	29.8	23.1	24.8					14.5	15	21.9	16.2				21.1	29.84	15	10.7
30 min	glucose (mmol/L)	33.3	33.3	26.9	31.2				17	31.9	19.7	25.6					10.3	11	22.3	12.1				12.8	8.5	15.1	7.6
60 min	glucose (mmol/L)	33.3	28.9	18.9	23.7				12.5	22.5	12.8	15.7					7.3	8.5	9.5	9.6				7	6.6	7.4	4.7
90 min	glucose (mmol/L)	23.6	22.9	14	18.6				13	15.3	11	13.9					9.1	8.5	8.9	8.9				6.4	5.8	4.1	2.5
120 min	glucose (mmol/L)	16.2	18.3	11	12.7				10.7	10.7	10.2	12.8					8.9	9.4	7.5	7.9				6.9	6.5	4.9	5.1
AUC		3186	3179	2273	2711				1790	2529	1763	2129					1185	1206	1578	1257				1250	1153	1056	717
