# Supplementary material for: Acute exogenous acyl-GIP treatment enhances lipid handling and fatty acid oxidation by involving brown fat
Source: EMBO Rep. 2025 Sep 22;26(21):5154–71. doi: 10.1038/s44319-025-00582-7 (PMC12592529; doi:10.1038/s44319-025-00582-7)
Supplement: Supplementary file 7 — Figure EV1, 2, 3 Source Data [file 44319_2025_582_MOESM7_ESM.zip › EV Figures 1, 2, 3/fig ev1f.csv]

treatment		PBS								GIP
mouse		1	2	3	4	5	6	7	8	1	2	3	4	5	6	7	8
Baseline	glucose (mmol/L)	6.3	7.8	6.7	9	8.1	9.8	8.3	7.7	6.1	6.1	7	8.7	9.4	9.5	7.5	8.7
10 min	glucose (mmol/L)	14.1	16.9	18.8	19.9	22.2	17.9	18.6	17.7	14.4	15.2	17.6	14.7	12.7	16.4	18.2	16.6
20 min	glucose (mmol/L)	17	19	16.7	20.6	17.8	16.4	20.4	18.5	13.7	12.8	12.8	12.3	8	10.9	12.2	15.7
30 min	glucose (mmol/L)	14.2	17.8	13.8	17.9	19.1	17.8	19.3	21.3	9.9	10.3	11.5	10.8	9.8	10	11	13.5
60 min	glucose (mmol/L)	10.6	12.7	9.9	14.6	14.1	13.9	12.3	13.5	7.9	8.5	8.7	10.6	7.2	10.2	9.5	10
90 min	glucose (mmol/L)	9.2	10.4	9	11.9	12.2	10.9	10.4	11.6	7.3	7.9	7.8	6.3	9	9.4	8.5	8.8
120 min	glucose (mmol/L)	8.2	9.2	8.5	11.8	11.4	9.2	8.4	11.5	6.6	6.9	7.5	7.5	8.7	10.4	6.9	9.7
auc		1344	1585	1359	1780	1783	1630	1625	1752	1065	1112	1177	1149	1067	1265	1205	1346
