# Supplementary material for: Acute exogenous acyl-GIP treatment enhances lipid handling and fatty acid oxidation by involving brown fat
Source: EMBO Rep. 2025 Sep 22;26(21):5154–71. doi: 10.1038/s44319-025-00582-7 (PMC12592529; doi:10.1038/s44319-025-00582-7)
Supplement: Supplementary file 7 — Figure EV1, 2, 3 Source Data [file 44319_2025_582_MOESM7_ESM.zip › EV Figures 1, 2, 3/fig ev1h.csv]

treatment		PBS					GIP (1nmol/kg)						GIPR Antagonist					GIP + GIPR Antagonist
mouse		1	2	3			1	2	3				1	2	3	4		1	2	3	4
-90	glucose (mmol/L)	12.6	14.6	11.2			12.8	13.3	14.9				11.3	10.7	14.9	17		11.9	16.5	14.9	13.4
-30	glucose (mmol/L)	14.3	12.2	9.5			9.2	11.4	14				13.7	11.9	15.3	17		10.5	16.3	14.3	14.8
10	glucose (mmol/L)	23.7	28.5	18			16.4	17.9	14.4				25	21.4	26	23.1		19.3	25.9	24.8	20.5
20	glucose (mmol/L)	29.9	33.3	26.8			18.3	22.3	15.2				33.3	24.3	33.3	32.1		22.8	26.4	31.9	24.6
30	glucose (mmol/L)	23.1	33.3	28.9			16.5	20.4	14.2				29.4	29.6	33.3	33.3		26.4	31.5	31.6	32
60	glucose (mmol/L)	29.3	29	15.5			11.9	14.3	9.9				26.4	30	33.3	33.3		20.8	33.1	24.8	31.1
90	glucose (mmol/L)	25.1	21.6	13.2			9.4	8.2	6				23.1	30.8	27.9	31		13.4	27		24.1
120	glucose (mmol/L)	19.2	19	11.4			5.1	6.1	4.9				16.9	18.5	27.2	32.6		9.9	15.9	13.7	19.5
auc		3797	3952	2727			2099	2375	2068				3728	3888	4486	4741		2848	4260	3674	3960
