# Supplementary material for: Acute exogenous acyl-GIP treatment enhances lipid handling and fatty acid oxidation by involving brown fat
Source: EMBO Rep. 2025 Sep 22;26(21):5154–71. doi: 10.1038/s44319-025-00582-7 (PMC12592529; doi:10.1038/s44319-025-00582-7)
Supplement: Supplementary file 7 — Figure EV1, 2, 3 Source Data [file 44319_2025_582_MOESM7_ESM.zip › EV Figures 1, 2, 3/fig ev1i.csv]

treatment	PBS				GIP
mouse	1	2	3	4	1	2	3	4
Baseline TGs (mg/dL)	47.73611	53.29167	64.51389	62.06944	77.06944	58.29167	44.73611	75.73611
1 hr TGs (mg/dL)	63.84722	212.8472	162.8472	112.9583	162.2917	218.0694	106.1806	147.0694
2 hr TGs (mg/dL)	83.06944	185.7361	121.7361	146.2917	154.0694	170.625	179.9583	153.5139
3 hr TGs (mg/dL)	99.84722	130.1806	83.73611	75.18056	105.5139	106.9583	143.0694	72.84722
auc	220.7	490.3	358.7	327.9	407.7	471.3	380	374.9
