# Supplementary material for: Acute exogenous acyl-GIP treatment enhances lipid handling and fatty acid oxidation by involving brown fat
Source: EMBO Rep. 2025 Sep 22;26(21):5154–71. doi: 10.1038/s44319-025-00582-7 (PMC12592529; doi:10.1038/s44319-025-00582-7)
Supplement: Supplementary file 7 — Figure EV1, 2, 3 Source Data [file 44319_2025_582_MOESM7_ESM.zip › EV Figures 1, 2, 3/fig ev1j.csv]

treatment	PBS					GIP
mouse	1	2	3	4	5	1	2	3	4	5
Baseline TGs (mg/dL)	46.40278	56.18056	69.06944	39.84722	54.625	40.40278	43.29167	58.73611	58.84722	54.29167
1 hr TGs (mg/dL)	206.625	207.625	126.4028	166.2917	88.29167	83.625	121.4028	122.0694	163.7361	146.7361
2 hr TGs (mg/dL)	149.4028	183.1806	133.625	96.18056	99.95833	95.84722	58.18056	139.7361	146.5139	137.2917
3 hr TGs (mg/dL)	86.06944	87.625	98.51389	71.625	87.06944	60.95833	42.95833	72.625	102.2917	167.1806
auc	422.3	462.7	343.8	318.2	259.1	230.2	222.7	327.5	390.8	394.8
