# Supplementary material for: Acute exogenous acyl-GIP treatment enhances lipid handling and fatty acid oxidation by involving brown fat
Source: EMBO Rep. 2025 Sep 22;26(21):5154–71. doi: 10.1038/s44319-025-00582-7 (PMC12592529; doi:10.1038/s44319-025-00582-7)
Supplement: Supplementary file 7 — Figure EV1, 2, 3 Source Data [file 44319_2025_582_MOESM7_ESM.zip › EV Figures 1, 2, 3/fig ev1k.csv]

gipr mrna expression	iBAT								iWAT								eWAT								rWAT
mouse	1	2	3	4	5	6	7		1	2	3	4	5	6	7		1	2	3	4	5	6	7		1	2	3	4	5	6	7
Regular Chow Fed	1.772855	0.8447901	1.062045	1.538506	0.7680545	1.153026			0.5830032	1.14776	2.075907	1.660955	1.806968	2.652375			0.821779	0.4681339	1.298556	0.6257977	0.9978493	1.392401	0.4129651		0.6010093	0.5064447	0.6833416	0.2409249	1.326064	1.99482	0.906093
High fat fed	1.352888	1.419877	1.413071	1.433905	0.9637184	1.500511	1.707094		7.022125	1.238277	6.767044	3.27401	2.079348	5.452302	4.818295		0.7574391	0.9517213	1.096478	0.6425533	1.387802	0.9820464			1.266935	0.7507469		1.330733	1.424263	1.240333	1.647157
