# Supplementary material for: Acute exogenous acyl-GIP treatment enhances lipid handling and fatty acid oxidation by involving brown fat
Source: EMBO Rep. 2025 Sep 22;26(21):5154–71. doi: 10.1038/s44319-025-00582-7 (PMC12592529; doi:10.1038/s44319-025-00582-7)
Supplement: Supplementary file 7 — Figure EV1, 2, 3 Source Data [file 44319_2025_582_MOESM7_ESM.zip › EV Figures 1, 2, 3/fig ev2a-p.csv]

		PBS				GIP
		nCi/g tissue				nCi/g tissue
Tissue	Figure	1	2	3		1	2	3
Stom content	ev2a	28751.3968	8539.35675	23104.5837		10751.1626	25685.4345	14212.5763
Stomach	ev2b	1691.01839	1625.89778	2692.51611		2358.21839	5554.49132	4454.1753
Small intestine	ev2c	9645.04451	8902.5053	3902.09624		6691.27843	1413.22675	3475.8617
BAT	ev2d	1210.018844	1673.059195	1361.619468		2698.570364	1112.502739	1000.819774
eWAT	ev2e	177.0969084	85.49312752	39.61094956		83.49063142	122.1646919	69.10828368
iWAT	ev2f	143.8125895	100.1912193	97.73124309		124.496189	53.36855877	103.5884281
rWAT	ev2g	110.401362	99.57936595	72.73201916		133.9713667	84.92749677	92.24130969
mWAT	ev2h	97.09965334	759.894922	139.1316434		10.13808581	378.7785016	140.7452532
Liver	ev2i	719.233389	1636.64788	887.486654		1318.11541	481.956387	465.137615
Pancreas	ev2j	118.789613	129	168.323235		135.070662	52.449337	105.295186
Brain	ev2k	10.8991126	20.0908342	18.5666088		15.5211405	32.2276891	6.25718325
Muscle	ev2l	86.684901	124.70601	82.7286492		122.076688	75.6149067	48.4681759
Lung	ev2m	134.682502	157.722905	191.961825		253.810936	75.0309305	118.979181
Heart	ev2n	671.301486	687.831862	651.02462		950.208202	372.146182	257.682735
Spleen	ev2o	230.901522	576.175601	522.280865		522.974873	113.166564	89.8379825
Kidney	ev2p	195.957923	340.532712	176.501509		509.882419	306.971177	122.781129
Total		43994.33951	25458.68546	34108.89534		26678.98639	35914.45773	24763.55554
Total (omitting stomach content, stomach and small intestines)		3906.879806	6390.925634	4409.699289		6878.326967	3261.305161	2620.942236
