# Supplementary material for: Acute exogenous acyl-GIP treatment enhances lipid handling and fatty acid oxidation by involving brown fat
Source: EMBO Rep. 2025 Sep 22;26(21):5154–71. doi: 10.1038/s44319-025-00582-7 (PMC12592529; doi:10.1038/s44319-025-00582-7)
Supplement: Supplementary file 7 — Figure EV1, 2, 3 Source Data [file 44319_2025_582_MOESM7_ESM.zip › EV Figures 1, 2, 3/fig ev2q.csv]

Treatment	PBS	acyl-GIP�10nM	acyl-GIP�50nM
LPL activity (pmol/ml/min)	4.462787775	4.99066094	5.21035802
	2.583027387	2.619253051	3.259451165
		7.960933511	8.734231697
