# Supplementary material for: Acute exogenous acyl-GIP treatment enhances lipid handling and fatty acid oxidation by involving brown fat
Source: EMBO Rep. 2025 Sep 22;26(21):5154–71. doi: 10.1038/s44319-025-00582-7 (PMC12592529; doi:10.1038/s44319-025-00582-7)
Supplement: Supplementary file 7 — Figure EV1, 2, 3 Source Data [file 44319_2025_582_MOESM7_ESM.zip › EV Figures 1, 2, 3/fig ev3a.csv]

Genotype		GiprBAT+/+�GIP						GiprBAT-/-�GIP
Mouse		1	2	3	4	5	6	1	2	3	4
Pancreas	Gipr mRNAexpression	0.51879792	0.88450357	1.24046878	1.21975027	1.14643308	1.25630971	0.628505	0.881319	0.940551	1.002986
Heart	Gipr mRNAexpression	0.3519396	1.01438696	1.85140257	0.88310561	0.73363293	2.33526341	0.459997	1.04762	1.457006	0.819142
eWAT	Gipr mRNAexpression	0.529305	0.827315	1.23533	1.52215	1.084769	1.119555	1.362857	0.779415	0.418995
BAT	Gipr mRNAexpression	1.12169559	0.98536982	1.12792645	1.35903485	0.53027529	1.11304562	0.032215	0.042529	0.061762	0.049279
Liver	Gipr mRNAexpression	0	0	0	0	0	0	0	0	0	0
Muscle	Gipr mRNAexpression	0	0	0				0	0	0
