# Supplementary material for: Acute exogenous acyl-GIP treatment enhances lipid handling and fatty acid oxidation by involving brown fat
Source: EMBO Rep. 2025 Sep 22;26(21):5154–71. doi: 10.1038/s44319-025-00582-7 (PMC12592529; doi:10.1038/s44319-025-00582-7)
Supplement: Supplementary file 7 — Figure EV1, 2, 3 Source Data [file 44319_2025_582_MOESM7_ESM.zip › EV Figures 1, 2, 3/fig ev3b.csv]

Genotype	GiprBAT+/+ PBS																										GiprBAT+/+ GIP
Mouse	1	2	3	4	5	6	7	8	9	10	11	12	13	14	15	16	17	18	19	20	21	22	23	24	25	26	1	2	3	4	5	6	7	8	9	10	11	12	13	14	15	16	17	18	19	20	21	22	23
3 Day food Intake (g)	7.7	4.8	9	6.9	6.4	8.3	6.5	5.3	6.8	5	5.8	10.1	6.5	8.4	6.8	6.9	6.1	9.2	12	9.3	10.6	6.6	8.1	8	6.3	8.6	8.4	7	6.8	7.4	5.6	7.3	6	8.6	4.5	7.2	6.5	6.9	8.5	6.3	5.2	9.4	6.4	9.8	10.9	10	4.8	8.5	10.5
[truncated: 25 more columns]
