# Supplementary material for: Acute exogenous acyl-GIP treatment enhances lipid handling and fatty acid oxidation by involving brown fat
Source: EMBO Rep. 2025 Sep 22;26(21):5154–71. doi: 10.1038/s44319-025-00582-7 (PMC12592529; doi:10.1038/s44319-025-00582-7)
Supplement: Supplementary file 7 — Figure EV1, 2, 3 Source Data [file 44319_2025_582_MOESM7_ESM.zip › EV Figures 1, 2, 3/fig ev3d.csv]

Day	Day 0-PBS												Day 3-PBS												Day 0-acyl-GIP												Day 3-acyl-GIP
Mouse	1	2	3	4	5	6	7	8	9	10	11		1	2	3	4	5	6	7	8	9	10	11		1	2	3	4	5	6	7	8	9	10	11		1	2	3	4	5	6	7	8	9	10	11
Mass (g)	42.2	47.7	44.3	38.1	49.4	48.5	44.8	47.1	46.2	44.8	56.2		43	46.5	42.6	37.2	47.7	47.2	44.4	47.4	45.7	45	55.2		47.1	45.8	36.6	48.3	42.4	45.6	47.9	47.7	41.6	55.2	46.9		45.4	43.4	35.7	47.8	41	44.3	46.3	46.1	39.6	54.3	45.2
